# Supplementary material for: Relatively warm deep-water formation persisted in the Last Glacial Maximum
Source: Nature. 2026 Jan 21;650(8100):116–22. doi: 10.1038/s41586-025-10012-2 (PMC12872452; doi:10.1038/s41586-025-10012-2)
Supplement: Supplementary file 3 — Source Data Fig. 3 [file 41586_2025_10012_MOESM3_ESM.xlsx]

## Sheet: Fig. 3 a & b
Source Data, Fig. 3a & d
Mid-to-late Holocene Northwest Atlantic transect temperature and δ18Osw data - Mg/Ca and Mg/Li									Mid-to-late Holocene Northwest Atlantic transect temperature and δ18Osw data - D47
Core	Core depth (km)	Species	Temperature (°C)	±2SE	Proxy	δ18Osw (‰)	±2SE		Core	Core depth (km)	n (δ18Oc)	Corrected δ18Oc (‰)	±1SD	n (T)	Temperature (°C)	±2SE	δ18Osw (‰)	±2SE
49JPC	1.515	G. affinis	3.99	1.14	Mg/Ca-T	0.238468	0.266061		48JPC	2.009	32	2.72979	0.11827	20	3.79562	3.76455	0.320006	0.845379
1055	1.798	H. elegans	4.2	1.96	Mg/Li-T	0.2468	0.488088		15JPC	2.626	60	2.64141	0.18802	41	4.35845	2.40163	0.357699	0.54191
48JPC	2.009	G. affinis	2.86	1.3	Mg/Ca-T	-0.0306933	0.298348		10JPC	3.015	56	2.71575	0.225414	42	1.75422	3.12603	-0.151303	0.704005
48JPC	2.009	H. elegans	3.51	1.74	Mg/Li-T	0.114907	0.395213		6GGC	3.485	37	2.8406	0.212872	26	1.76649	2.64341	-0.0237087	0.597629
66GGC	2.155	H. elegans	3.17	1.62	Mg/Li-T	0.0317467	0.420754
1057/15JPC	2.605	H. elegans	3.475	1.91755	Mg/Li-T	0.22245	0.457795
1057/15JPC	2.626	G. affinis	3.29	1.7	Mg/Ca-T	0.18101	0.412392
1059/10JPC	3	G. affinis + M. pompilioides	3.31	1.4708	Mg/Ca-T	0.258721	0.350826
1059/10JPC	3	H. elegans	2.755	1.55501	Mg/Li-T	0.134401	0.368524
1060/6GGC	3.483	G. affinis + M. pompilioides	2.58	0.66577	Mg/Ca-T	0.03917	0.218186
1060/6GGC	3.485	H. elegans	2.39	1.49	Mg/Li-T	-0.00339	0.369791
2GGC	3.927	G. affinis + M. pompilioides	2.33	0.63	Mg/Ca-T	0.0893922	0.162998
1063	4.584	M. pompilioides	2.23	0.46	Mg/Ca-T	-0.16548	0.121235

## Sheet: Fig. 3c & f
Source Data, Fig. 3c & f
Mid-to-late Holocene multi proxy mean temperature and δ18Osw data used in fig. 3c									Glacial multi proxy mean temperature and δ18Osw data used in fig. 3c
Core	Core depth (km)	Temperature (°C)	±2SE	δ18Osw (‰)	±2SE	Salinity (psu)	±2SE		Core	Core depth (km)	Temperature (°C)	±2SE	δ18Osw (‰)	±2SE	Salinity (psu)	±2SE
49JPC	1.515	3.99	1.14	0.238468	0.266061	35.2715	0.521688		49JPC	1.515	2.58	0.77	1.96792	0.198887	37.8018	0.389974
1055	1.798	4.2	1.96	0.2468	0.488088	35.2878	0.957035		1055	1.798	5.17	0.87	1.99808	0.262499	37.8609	0.514704
48JPC	2.009	3.38854	1.44873	0.13474	0.326577	35.0681	0.640346		48JPC	2.009	2.07	1.24	1.76368	0.294821	37.4013	0.57808
66GGC	2.155	3.17	1.62	0.0317467	0.420754	34.8662	0.825008		66GGC	2.155	1.83	0.95	1.34992	0.301724	36.59	0.591616
1057/15JPC	2.619	3.70782	1.1707	0.25372	0.273518	35.3014	0.53631		1057/15JPC	2.605	1.63913	0.864765	1.73618	0.204177	37.3474	0.400347
1059/10JPC	3.005	2.60641	1.26286	0.0806066	0.289542	34.962	0.56773		1059/10JPC	3	-0.0272299	1.03092	1.25134	0.237268	36.3967	0.465231
1060/6GGC	3.48433	2.2455	1.03553	0.00402378	0.245291	34.8118	0.480964		1060	3.481	0.192083	2.98213	1.26613	0.670689	36.4257	1.31508
2GGC	3.927	2.33	0.63	0.0893922	0.162998	34.9792	0.319604		2GGC	3.927	0.686494	1.85935	1.47947	0.419833	36.8441	0.823202
1063	4.584	2.23	0.46	-0.16548	0.121235	34.4795	0.237715		17GGC	5.017	1.22	1.29	1.46328	0.297862	36.8123	0.584043

## Sheet: Fig. 3d & e
Source Data, Fig. 3d & e
Glacial Northwest Atlantic transect temperature and δ18Osw data - Mg/Ca								Glacial Northwest Atlantic transect temperature and δ18Osw data - D47
Core	Core depth (km)	Species	Temperature (°C)	±2SE	δ18Osw-ivc (‰)	±2SE		Core	Core depth (km)	n (δ18Oc)	Corrected δ18Oc (‰)	±1SD	n (T)	Temperature (°C)	±2SE	δ18Osw-ivc (‰)	±2SE
49JPC	1.515	C. neoteretis + G. affinis	2.58	0.77	0.96792	0.198887		1057/15JPC	2.605	135	4.60349	0.195645	106	1.76826	1.61977	1.73912	0.366634
1055	1.798	C. neoteretis + G. affinis	5.17	0.87	0.99808	0.262499		1059/10JPC	3	133	4.54485	0.137567	97	-0.31446	1.6473	1.21443	0.37193
48JPC	2.009	C. neoteretis + G. affinis	2.07	1.24	0.76368	0.294821		1060	3.481	39	4.48311	0.139713	33	0.192083	2.98213	1.26613	0.670689
66GGC	2.155	C. neoteretis	1.83	0.95	0.34992	0.301724		2GGC	3.927	63	4.5857	0.136619	47	0.686494	1.85935	1.47947	0.419833
1057/15JPC	2.605	C. neoteretis + C. neoteretis + G. affinis	1.51	0.606321	0.73324	0.179812
10JPC	3.015	G. affinis	0.26	1.24	0.28824	0.294706
17GGC	5.017	M. pompilioides	1.22	1.29	0.46328	0.297862
