# Supplementary material for: Relatively warm deep-water formation persisted in the Last Glacial Maximum
Source: Nature. 2026 Jan 21;650(8100):116–22. doi: 10.1038/s41586-025-10012-2 (PMC12872452; doi:10.1038/s41586-025-10012-2)
Supplement: Supplementary file 4 — Source Data Fig. 4 [file 41586_2025_10012_MOESM4_ESM.xlsx]

## Sheet: Sheet1
Source Data, Fig. 4a & b
Northwest Atlantic transect data - Mg/Ca																Northwest Atlantic transect data - D47
Core	Core depth (km)	Species	Modern Temperature (°C)	±2SE*	Modern δ18Osw (‰)	±2SE**	LGM Temperature (°C)	±2SE	LGM δ18Osw (‰)	±2SE	LGM-Modern Temperature (°C)	±2SE	LGM-modern δ18Osw (‰)	±2SE		Core	Core depth (km)	n	Modern Temperature (°C)	±2SE*	Modern δ18Osw (‰)	±2SE**	LGM temperature (°C)	±2SE	LGM δ18Osw (‰)	±2SE	LGM-Modern Temperature (°C)	±2SE	LGM-modern δ18Osw (‰)	±2SE
49JPC	1.515	C. neoteretis + G. affinis	3.905	0.2	0.25	0.196	2.58	0.77	1.96792	0.198887	-1.325	0.79555	1.71792	0.279444		1057/15JPC	2.605	105	3.0095	0.2	0.24	0.184752	1.76826	1.61977	1.73912	0.366634	-1.24124	1.63207	1.49912	0.410553
1055	1.798	C. neoteretis + G. affinis	3.753	0.2	0.24	0.196	5.17	0.87	1.99808	0.262499	1.417	0.892693	1.75808	0.327779		1059/10JPC	3	99	2.631	0.2	0.23	0.184752	-0.31446	1.6473	1.21443	0.37193	-2.94546	1.65939	0.984431	0.415289
48JPC	2.009	C. neoteretis + G. affinis	3.57	0.2	0.24	0.196	2.07	1.24	1.76368	0.294821	-1.5	1.25603	1.52368	0.354193		1060	3.481	33	2.473	0.2	0.22	0.173205	0.192083	2.98213	1.26613	0.670689	-2.28092	2.98883	1.04613	0.692693
66GGC	2.155	C. neoteretis	3.346	0.2	0.24	0.196	1.83	0.95	1.34992	0.301724	-1.516	0.970824	1.10992	0.359959		2GGC	3.927	47	2.277	0.2	0.21	0.173205	0.686494	1.85935	1.47947	0.419833	-1.59051	1.87007	1.26947	0.454158
1057/15JPC	2.605	C. neoteretis + C. neoteretis + G. affinis	3.0095	0.2	0.24	0.196	1.51	0.606321	1.73324	0.179812	-1.4995	0.638455	1.49324	0.266206												Weighted mean:	-2.01	0.95	1.23	0.24
10JPC	3.015	G. affinis	2.57	0.2	0.23	0.1848	0.26	1.24	1.28824	0.294706	-2.314	1.25603	1.05824	0.347829
17GGC	5.017	M. pompilioides	2.298	0.2	0.2	0.173	1.22	1.29	1.46328	0.297862	-1.078	1.30541	1.26328	0.34456
*We assume a modern bottom water error of ±0.2 (2SE)										***Mean (1.5-4 km):	-1.63	0.44	1.38	0.14
**±2SE was calculated using the reported standard deviation and assuming n=3
***Subtropically influenced site 1055 is excluded from the mean
Northeast Atlantic transect data - Mg/Ca
Core	Core depth (km)	Species	Modern Temperature (°C)	±2SE	Modern δ18Osw (‰)****	±2SE	LGM Temperature (°C)	±2SE	LGM δ18Osw (‰)	±2SE	LGM-Modern Temperature (°C)	±2SE	LGM-modern δ18Osw (‰)	±2SE
BOFS-17K	1.15	M. pompilioides	5.327	0.228	0.25	0.046188	1.88	0.56	1.52	0.17	-3.447	0.604635	1.27	0.176163
1P	1.237	M. pompilioides	4.072	0.74	0.25	0.046188	2.44	0.55	1.98	0.14	-1.632	0.922009	1.73	0.147422
5P	2.303	M. pompilioides	2.828	0.112	0.25	0.046188	2.58	1.28	1.78	0.51	-0.248	1.285	1.53	0.512
****We assume a modern δ18Osw of 0.25 ± 0.05 (2SE)										Mean (1.5-4 km):	-1.78	0.56	1.51	0.19
Trace metals: LGM minus mid-to-late Holocene ΔT and Δδ18Osw
Core	Core depth (km)		LGM-MH Temperature (°C)	±2SE	LGM-MH δ18Osw (‰)	±2SE
49JPC	1.515		-1.41	1.37568	1.72945	0.332181
48JPC	2.009		-1.11	1.65097	1.72368	0.386548
66GGC	2.155		-1.34	1.878	1.31817	0.517756
1057/15JPC	2.605		-1.87	1.41634	1.53324	0.761533
10JPC	3.015		-2.78	1.63783	1.08824	0.367766
		Mean:	-1.7	0.72	1.48	0.22
Δ47: LGM minus mid-to-late Holocene ΔT and Δδ18Osw
Core	Core depth (km)		LGM-MH Temperature (°C)	±2SE	LGM-MH δ18Osw (‰)	±2SE
1057/15JPC	2.605		-2.5902	2.8968	1.38142	0.654284
1059/10JPC	3		-2.06868	3.53351	1.36573	0.796213
1060	3.481		-1.57441	3.98507	1.28984	0.898323
		Mean:	-2.21	2	1.36	0.45
