# Supplementary material for: Relatively warm deep-water formation persisted in the Last Glacial Maximum
Source: Nature. 2026 Jan 21;650(8100):116–22. doi: 10.1038/s41586-025-10012-2 (PMC12872452; doi:10.1038/s41586-025-10012-2)
Supplement: Supplementary file 5 — Source Data Fig. 5 and Source Data Extended Data Fig. 5 [file 41586_2025_10012_MOESM5_ESM.xlsx]

## Sheet: Sheet1
Source Data, Fig. 5 & Extended Dat Fig. 5
New and previously published data included in Fig. 5 and Extended Data Fig. 5a & b
Both figures also include new data generated as part of this study (see Fig. 3 source data file).
						LGM means
Core	Location	Lat. (N)	Long. (W)	Depth (km)	Foraminifera	δ18Oc (‰)	Corrected δ18Oc (‰)*	n	Mg/Ca	Mg/Li	Red. clean. corrected ratio**	n	T	±2SE	T calibration	δ18Osw (‰)****	±2SE	Figure	Figure 5 no.	Reference
KNR-140-51GGC***	Blake Outer Ridge	32.78	76.28	1.79	G. ruber	0.26	0.26	5	3.904	-	3.904	5	23.16	5.58	Equation 1, Gray, W. R., & Evans, D. (2019). Nonthermal influences on Mg/Ca in planktonic foraminifera: A review of culture studies and application to the last glacial maximum. Paleoceanography and Paleoclimatology, 34(3), 306-315.	2	1.19	5	1	Carlson, A. E., Oppo, D. W., Came, R. E., LeGrande, A. N., Keigwin, L. D., & Curry, W. B. (2008). Subtropical Atlantic salinity variability and Atlantic meridional circulation during the last deglaciation. Geology, 36(12), 991-994.
KNR-140-39GGC***	Blake Outer Ridge	31.6667	75.4167	2.975	G. ruber	0.45	0.45	6	3.415	-	3.415	6	21.26	5.5	Equation 1, Gray, W. R., & Evans, D. (2019). Nonthermal influences on Mg/Ca in planktonic foraminifera: A review of culture studies and application to the last glacial maximum. Paleoceanography and Paleoclimatology, 34(3), 306-315.	1.81	1.17	5	1	Hall, I. R., Evans, H. K., & Thornalley, D. J. (2011). Deep water flow speed and surface ocean changes in the subtropical North Atlantic during the last deglaciation. Global and Planetary Change, 79(3-4), 255-263.
OCE-326-GGC5	Bermuda Rise	33.7	57.583	4.55	G. inflata	1.79	1.79	6	0.905	-	0.905	6	15.2	1.6	Carlson, A. E., Oppo, D. W., Came, R. E., LeGrande, A. N., Keigwin, L. D., & Curry, W. B. (2008). Subtropical Atlantic salinity variability and Atlantic meridional circulation during the last deglaciation. Geology, 36(12), 991-994.	1.86	0.45	5	2	Carlson, A. E., Oppo, D. W., Came, R. E., LeGrande, A. N., Keigwin, L. D., & Curry, W. B. (2008). Subtropical Atlantic salinity variability and Atlantic meridional circulation during the last deglaciation. Geology, 36(12), 991-994.
MD01-2461	Porcupine Seabight	51.7483	12.915	1.153	G. bulloides	3.29	3.95	46	1.626	-	1.626	52	8	5.57	Equation 3, Gray, W. R., & Evans, D. (2019). Nonthermal influences on Mg/Ca in planktonic foraminifera: A review of culture studies and application to the last glacial maximum. Paleoceanography and Paleoclimatology, 34(3), 306-315.	2.41	1.29	5	3	Peck, V. L., Hall, I. R., Zahn, R., Elderfield, H., Grousset, F., Hemming, S. R., & Scourse, J. D. (2006). High resolution evidence for linkages between NW European ice sheet instability and Atlantic Meridional Overturning Circulation. Earth and Planetary Science Letters, 243(3-4), 476-488.
ODP-162-980	Feni Drift	55.477	14.651	2.18	N. pachyderma	4.16	4.76	24	0.603	-	0.603	24	1.44	0.39	Elderfield, H., & Ganssen, G. (2000). Past temperature and δ18O of surface ocean waters inferred from foraminiferal Mg/Ca ratios. Nature, 405(6785), 442-445.	1.63	0.26	5	4	Benway, H. M., McManus, J. F., Oppo, D. W., & Cullen, J. L. (2010). Hydrographic changes in the eastern subpolar North Atlantic during the last deglaciation. Quaternary Science Reviews, 29(23-24), 3336-3345.
RAPiD-4P	South Iceland Rise	62.3	17.13	1.237	N. pachyderma	4.23	4.83	5	0.762	-	0.762	5	3.81	0.33	Elderfield, H., & Ganssen, G. (2000). Past temperature and δ18O of surface ocean waters inferred from foraminiferal Mg/Ca ratios. Nature, 405(6785), 442-445.	2.3	0.1	5	5	Thornalley, D. J., Elderfield, H., & McCave, I. N. (2010). Intermediate and deep water paleoceanography of the northern North Atlantic over the past 21,000 years. Paleoceanography, 25(1).
JM11-F1-19PC	Nordic Seas	62.817	3.867	1.179	N. pachyderma	4.55	5.15	7	0.683	-	0.683	7	2.57	1.48	Elderfield, H., & Ganssen, G. (2000). Past temperature and δ18O of surface ocean waters inferred from foraminiferal Mg/Ca ratios. Nature, 405(6785), 442-445.	2.32	0.6	5	6	Mg/Ca - Ezat, M. M., Rasmussen, T. L., & Groeneveld, J. (2016). Reconstruction of hydrographic changes in the southern Norwegian Sea during the past 135 kyr and the impact of different foraminiferal Mg/Ca cleaning protocols. Geochemistry, Geophysics, Geosystems, 17(8), 3420-3436; d18Oc - Hoff, U., Rasmussen, T. L., Stein, R., Ezat, M. M., & Fahl, K. (2016). Sea ice and millennial-scale climate va…
JM11-F1-19PC	Nordic Seas	62.817	3.867	1.179	M. barleeanum/C. neoteretis	4.90/5.20	4.66/4.70	3/9	1.09/1.10	-	0.99/1.00	7/7	1.75	0.6	Common calibration, this study	1.81	0.45	5	6	Ezat, M. M., Rasmussen, T. L., & Groeneveld, J. (2014). Persistent intermediate water warming during cold stadials in the southeastern Nordic seas during the past 65 ky. Geology, 42(8), 663-666.
RAPiD-10-1P	South Iceland Rise	62.98	17.5895	1.237	M. barleeanum	4.93	4.69	3	1.068	-	1.068	3	2.44	0.55	Common calibration, this study	1.98	0.25	5	7	This study; age model - Thornalley, D. J., Elderfield, H., & McCave, I. N. (2010). Intermediate and deep water paleoceanography of the northern North Atlantic over the past 21,000 years. Paleoceanography, 25(1).
RAPiD-17-5P	South Iceland Rise	61.466	19.533	2.303	M. barleeanum	4.7	4.46	6	1.1908	-	1.08255	3	2.58	1.28	Common calibration, this study	1.78	0.51	5	8	This study; age model - Thornalley, D. J., Elderfield, H., & McCave, I. N. (2010). Intermediate and deep water paleoceanography of the northern North Atlantic over the past 21,000 years. Paleoceanography, 25(1).
BOFS17K	Rockall Plateau	58	16.51	1.15	M. barleeanum	4.355	4.115	2	1.11303	-	1.012	2	1.88	0.56	Common calibration, this study	1.52	0.17	5	9	This study; age model - Barker, S., Kiefer, T., & Elderfield, H. (2004). Temporal changes in North Atlantic circulation constrained by planktonic foraminiferal shell weights. Paleoceanography, 19(3).
EW9302-2JPC	Grand Banks	48.795	45.085	1.251	M. barleeanum/C. lobatulus	4.8	4.56	2/5	0.948/1.454	-	0.95/1.45	9	1.51	2.07	Common calibration, this study	1.63	0.52	5	10	Marcott, S. A., Clark, P. U., Padman, L., Klinkhammer, G. P., Springer, S. R., Liu, Z., ... & Schmittner, A. (2011). Ice-shelf collapse from subsurface warming as a trigger for Heinrich events. Proceedings of the National Academy of Sciences, 108(33), 13415-13419.; d18Oc - Rasmussen, T. L., Oppo, D. W., Thomsen, E., & Lehman, S. J. (2003). Deep sea records from the southeast Labrador Sea: Ocean c…
MD99-2334	Iberian Margin	37.8012	10.1713	3.166	G. affinis	5.12	4.22	18	2.638	-	2.638	18	1.16	1.09	Weldeab, S., Arce, A., & Kasten, S. (2016). Mg/Ca-ΔCO3porewater2−–temperature calibration for Globobulimina spp.: A sensitive paleothermometer for deep-sea temperature reconstruction. Earth and Planetary Science Letters, 438, 95-102.	1.22	0.27	ED5a	-	Skinner, L. C., Shackleton, N. J., & Elderfield, H. (2003). Millennial‐scale variability of deep‐water temperature and δ18Odw indicating deep‐water source variations in the Northeast Atlantic, 0–34 cal. ka BP. Geochemistry, Geophysics, Geosystems, 4(12).
MD03-2707	Gulf of Guinea	2.502	-9.395	1.295	G. affinis (Mg/Ca)/C. pachyderma (d18Oc)	4.19	4.19	5	3.41	-	3.41	16	3.31	1.23	Weldeab, S., Arce, A., & Kasten, S. (2016). Mg/Ca-ΔCO3porewater2−–temperature calibration for Globobulimina spp.: A sensitive paleothermometer for deep-sea temperature reconstruction. Earth and Planetary Science Letters, 438, 95-102.	1.67	0.31	ED5a	-	Weldeab, S., Arce, A., & Kasten, S. (2016). Mg/Ca-ΔCO3porewater2−–temperature calibration for Globobulimina spp.: A sensitive paleothermometer for deep-sea temperature reconstruction. Earth and Planetary Science Letters, 438, 95-102.
KNR-166-2-26JPC	Florida Straits	24.3268	83.2523	0.55	H. elegans (Mg/Li)/C. pachyderma (d18Oc)	3.03	3.03	12	-	0.222	0.222	9	3.57	1.96	Equation 5, Marchitto, T. M., Bryan, S. P., Doss, W., McCulloch, M. T., & Montagna, P. (2018). A simple biomineralization model to explain Li, Mg, and Sr incorporation into aragonitic foraminifera and corals. Earth and Planetary Science Letters, 481, 20-29.	0.57	0.46	ED5a	-	Mg/Li - Valley, S. G., Lynch-Stieglitz, J., & Marchitto, T. M. (2019). Intermediate water circulation changes in the Florida Straits from a 35 ka record of Mg/Li-derived temperature and Cd/Ca-derived seawater cadmium. Earth and Planetary Science Letters, 523, 115692.; d18Oc - Lynch-Stieglitz, J., Schmidt, M. W., Gene Henry, L., Curry, W. B., Skinner, L. C., Mulitza, S., ... & Chang, P. (2014). Mu…
KNR-197-3-46CDH	Demerera Rise	7.7	53.79	0.947	H. elegans (Mg/Li)/C. pachyderma (d18Oc)	3.63	3.63	1	-	0.225	0.225	1	3.07	0.54	Equation 1, Oppo, D. W., Lu, W., Huang, K. F., Umling, N. E., Guo, W., Yu, J., ... & Wang, S. (2023). Deglacial temperature and carbonate saturation state variability in the tropical atlantic at antarctic intermediate water; d18Oc - Oppo, D. W., Gebbie, G., Huang, K. F., Curry, W. B., Marchitto, T. M., & Pietro, K. R. (2018). Data constraints on glacial Atlantic water mass geometry and properties…	0.94	0.19	ED5a	-	Mg/Li - Oppo, D. W., Lu, W., Huang, K. F., Umling, N. E., Guo, W., Yu, J., ... & Wang, S. (2023). Deglacial temperature and carbonate saturation state variability in the tropical atlantic at antarctic intermediate water; d18Oc - Oppo, D. W., Gebbie, G., Huang, K. F., Curry, W. B., Marchitto, T. M., & Pietro, K. R. (2018). Data constraints on glacial Atlantic water mass geometry and properties. Pa…
KNR-159-5-90GGC/KNR-159-5-105JPC***	Brazil Margin	-27.35	46.63	1.11	H. elegans (Mg/Li)/C. pachyderma (d18Oc)	4.06/3.99	4.025	26	-	0.212/0.194	0.212/0.194	26	2.13	1.48	Equation 2, Umling, N. E., Oppo, D. W., Chen, P., Yu, J., Liu, Z., Yan, M., ... & Toledo, F. A. D. L. (2019). Atlantic circulation and ice sheet influences on upper South Atlantic temperatures during the last deglaciation. Paleoceanography and Paleoclimatology, 34(6), 990-1005.	1.25	0.37	ED5a	-	Umling, N. E., Oppo, D. W., Chen, P., Yu, J., Liu, Z., Yan, M., ... & Toledo, F. A. D. L. (2019). Atlantic circulation and ice sheet influences on upper South Atlantic temperatures during the last deglaciation. Paleoceanography and Paleoclimatology, 34(6), 990-1005.
ODP-177-1094	South Atlantic	-53.2	5.1	2.807	M. pompilioides (Mg/Ca)/Cib. spp (d18Oc)	3.65	3.65	1	0.68	-	0.68	1	-0.52	0.61	Equation 1, supplementary materials, Hasenfratz, A. P., Jaccard, S. L., Martínez-García, A., Sigman, D. M., Hodell, D. A., Vance, D., ... & Haug, G. H. (2019). The residence time of Southern Ocean surface waters and the 100,000-year ice age cycle. Science, 363(6431), 1080-1084.	0.27	0.17	ED5a	-	Hasenfratz, A. P., Jaccard, S. L., Martínez-García, A., Sigman, D. M., Hodell, D. A., Vance, D., ... & Haug, G. H. (2019). The residence time of Southern Ocean surface waters and the 100,000-year ice age cycle. Science, 363(6431), 1080-1084.
*Benthic δ18Oc corrections are taken from Extended Data Table 2 in Wharton et al., 2024; Np was corrected by +0.6 ‰ (Nyland et al., 2006); G. bulloides was corrected by +0.66 ‰ based on the offset between Kim and O'Neil, 1997 and Bemis et al., 1998
**Non-reductively cleaned measurements were corrected by dividing by 1.1
***For both cores, temperature and δ18Osw were calculated separately and then averaged to produce a multi-core mean for this site, as both cores were recovered from the same location.
****To derive estimates of d18Osw from temperature and d18Oc, all benthic data were calibrated using equation (8) from Marchitto et al., 2014/all planktic data were calibrated using the temperature d18Oc calibration based on inorganic calcite precipitation experiments by O'Neil et al., 1969, updated by Kim and O'Neil, 1997.
Published data from Fig. 5c
Core	Location	Lat. (N)	Long. (W)	Depth (km)	Proxy	Holocene T	±2SE	LGM T	±2SE	LGM-Holocene (ΔT)	Reference	Notes
JM11-F1-19PC	South Nordic Seas	62.817	3.867	1.179	M. barleeanum/C. neoteretis - Mg/Ca	-0.61	0.48	1.75	0.6	2.36	Ezat, M. M., Rasmussen, T. L., & Groeneveld, J. (2016). Reconstruction of hydrographic changes in the southern Norwegian Sea during the past 135 kyr and the impact of different foraminiferal Mg/Ca cleaning protocols. Geochemistry, Geophysics, Geosystems, 17(8), 3420-3436
HH15-1252PC	Fram Strait	79.0415	6.88728	1.273	C. neoteretis - Mg/Ca	-0.8	n/a	0.75	1.02	1.55	El Bani Altuna, N., Ezat, M. M., Greaves, M., & Rasmussen, T. L. (2021). Millennial‐scale changes in bottom water temperature and water mass exchange through the Fram Strait 79° N, 63‐13 ka. Paleoceanography and Paleoclimatology, 36(2), e2020PA004061.	In the absence of Holocene data, we assume a temperature of −0.8 °C, corresponding to the modern temperature of Greenland Sea Intermediate Water (GSIW). an average temperature of −0.8°C)
HH12-946MC	Fram Strait	78.8833	0.75	2.542	O. umbonatus - Mg/Ca	-0.799	0.675	0.339	0.638	1.138	Ezat, M. M., Rasmussen, T. L., Hain, M. P., Greaves, M., Rae, J. W., Zamelczyk, K., ... & Skinner, L. C. (2021). Deep ocean storage of heat and CO2 in the Fram Strait, Arctic Ocean during the last glacial period. Paleoceanography and Paleoclimatology, 36(8), e2021PA004216.	Holocene and glacial mean ±2SE is derived assuming a per sample uncertainity of ±1°C
PS1243	Norwegian Sea	69.371	6.553	2.711	Mixed bethic foraminifera - Δ47	-2.51542	1.35203	0.0795888	2.04385	2.59501	Thornalley, D. J., Bauch, H. A., Gebbie, G., Guo, W., Ziegler, M., Bernasconi, S. M., ... & Yu, J. (2015). A warm and poorly ventilated deep Arctic Mediterranean during the last glacial period. Science, 349(6249), 706-710.
PS1243	Norwegian Sea	69.371	6.553	2.711	Ostracod - Mg/Ca*	-1.91632	1	0.350878	1	2.2672	Cronin, T. M., Dwyer, G. S., Farmer, J., Bauch, H. A., Spielhagen, R. F., Jakobsson, M., ... & Stepanova, A. (2012). Deep Arctic Ocean warming during the last glacial cycle. Nature Geoscience, 5(9), 631-634.	±2SE error taken from Cronin 2012
*Arctic Seas ostracod Mg/Ca is also taken from Cronin, T. M., Dwyer, G. S., Farmer, J., Bauch, H. A., Spielhagen, R. F., Jakobsson, M., ... & Stepanova, A. (2012). Deep Arctic Ocean warming during the last glacial cycle. Nature Geoscience, 5(9), 631-634 and can be accessed from: https://www.ncei.noaa.gov/access/paleo-search/study/13668
