# Supplementary material for: Relatively warm deep-water formation persisted in the Last Glacial Maximum
Source: Nature. 2026 Jan 21;650(8100):116–22. doi: 10.1038/s41586-025-10012-2 (PMC12872452; doi:10.1038/s41586-025-10012-2)
Supplement: Supplementary file 6 — Extended Data Source Data Fig. 3 [file 41586_2025_10012_MOESM6_ESM.xlsx]

## Sheet: Sheet1
Source Data, Extended Data Fig. 3
Raw D47 data
*Data was screened based on δ18O data as decribed in the methods.
**For cores 1057, 1059, and 1060, depths (start, end, and midpoint) are metres composite depth (MCD)																			Combined data
Core	Core depth (km)	Timeslice	Run Identifier (Core/species/start depth/end depth/timeslice)	IRMS	Start depth (cm)**	End depth (cm)**	Midpoint depth (m)**	Age (ka BP)	Species	Weight (μg)	D47	D47 - screened*	Temperature (°C)	δ18O (‰)	δ13C (‰)	Corrected δ18O (‰)	Corrected d18O - screened*		Core	Core depth (km)	Timeslice	n(T)	Mean D47	Mean Temperature (°C)	-2SE	+2SE	n(δ18O)	Mean δ18O (‰)	1σ
48JPC	2.009	MH	48JPC_CP_125-130_MH	PLUS	125	130	1.275	2.69974	C. pachyderma	80				2.80552	-1.38319	2.80552	2.80552		48JPC	2.009	MH	20	0.669409	3.79562	3.68782	3.84128	32	2.72979	0.11827
48JPC	2.009	MH	48JPC_CP_120-125_MH	PLUS	120	125	1.225	2.60026	C. pachyderma	87	0.683169	0.683169	0.186078	2.76694	0.551371	2.76694	2.76694		15JPC	2.626	MH	41	0.667311	4.35845	2.37046	2.4328	60	2.64141	0.18802
48JPC	2.009	MH	48JPC_CP_260-265_MH	PLUS	260	265	2.625	5.2416	C. pachyderma	94	0.66733	0.66733	4.35347	2.8461	-0.102133	2.8461	2.8461		10JPC	3.015	MH	42	0.677125	1.75422	3.07273	3.17934	57	2.71906	0.225414
48JPC	2.009	MH	48JPC_CP_180-185_MH	PLUS	180	185	1.825	3.76671	C. pachyderma	85	0.683791	0.683791	0.0262315	2.50783	0.821624	2.50783	2.50783		6GGC	3.485	MH	26	0.677078	1.76649	2.6053	2.68153	37	2.8406	0.212872
48JPC	2.009	MH	48JPC_CP_270-275_MH	PLUS	270	275	2.725	5.4856	C. pachyderma	84				2.79584	0.781337	2.79584	2.79584		1057/15JPC	2.605	LGM	105	0.677071	1.76826	1.60545	1.63408	134	4.60349	0.195645
48JPC	2.009	MH	48JPC_CP_225-230_MH	PLUS	225	230	2.275	4.53941	C. pachyderma	98	0.632431	0.632431	14.2519	2.8231	0.039894	2.8231	2.8231		1059/10JPC	3	LGM	99	0.685121	-0.31446	1.63238	1.66221	134	4.54485	0.137567
48JPC	2.009	MH	48JPC_CP_110-115_MH	PLUS	110	115	1.125	2.40132	C. pachyderma	95	0.653991	0.653991	8.01467	2.85557	0.883444	2.85557	2.85557		1060	3.481	LGM	33	0.683146	0.192083	2.93334	3.03092	39	4.48311	0.139713
48JPC	2.009	MH	48JPC_CP_125-130_MH	PLUS	125	130	1.275	2.69974	C. pachyderma	106	0.694392	0.694392	-2.65552	2.68068	0.719061	2.68068	2.68068		2GGC	3.927	LGM	47	0.681229	0.686494	1.84041	1.87828	63	4.5857	0.136619
48JPC	2.009	MH	48JPC_CP_270-275_MH	PLUS	270	275	2.725	5.4856	C. pachyderma	99				2.93768	-0.731303	2.93768	2.93768
48JPC	2.009	MH	48JPC_CP_125-130_MH	PLUS	125	130	1.275	2.69974	C. pachyderma	95	0.684018	0.684018	-0.0317931	2.83048	0.636595	2.83048	2.83048
48JPC	2.009	MH	48JPC_CP_165-170_MH	PLUS	165	170	1.675	3.49553	C. pachyderma	110				2.74901	0.847476	2.74901	2.74901
48JPC	2.009	MH	48JPC_CP_125-130_MH	PLUS	125	130	1.275	2.69974	C. pachyderma	100	0.6705	0.6705	3.50424	2.30785	0.624956	2.30785	2.30785
48JPC	2.009	MH	48JPC_CP_175-180_MH	PLUS	175	180	1.775	3.68086	C. pachyderma	89	0.629976	0.629976	14.9885	2.59983	0.429849	2.59983	2.59983
48JPC	2.009	MH	48JPC_CP_165-170_MH	PLUS	165	170	1.675	3.49553	C. pachyderma	96	0.647804	0.647804	9.76277	2.62148	0.608179	2.62148	2.62148
48JPC	2.009	MH	48JPC_GA_230-235_MH	PLUS	230	235	2.325	4.62526	G. affinis	90				3.55766	1.69966	2.65766	2.65766
48JPC	2.009	MH	48JPC_GA_275-280_MH	PLUS	275	280	2.775	5.6076	G. affinis	96				3.56853	1.68031	2.66853	2.66853
48JPC	2.009	MH	48JPC_GA_170-175_MH	PLUS	170	175	1.725	3.595	G. affinis	82				3.62619	0.86014	2.72619	2.72619
48JPC	2.009	MH	48JPC_GA_265-270_MH	PLUS	265	270	2.675	5.3636	G. affinis	96	0.625421	0.625421	16.3708	3.66559	-1.48378	2.76559	2.76559
48JPC	2.009	MH	48JPC_GA_120-125_MH	PLUS	120	125	1.225	2.60026	G. affinis	93	0.652062	0.652062	8.5563	3.74635	-2.42963	2.84635	2.84635
48JPC	2.009	MH	48JPC_GA_225-230_MH	PLUS	225	230	2.275	4.53941	G. affinis	99				3.66865	-1.59873	2.76865	2.76865
48JPC	2.009	MH	48JPC_GA_275-280_MH	PLUS	275	280	2.775	5.6076	G. affinis	103	0.684196	0.684196	-0.0776129	3.70243	-1.39587	2.80243	2.80243
48JPC	2.009	MH	48JPC_GA_125-130_MH	PLUS	125	130	1.275	2.69974	G. affinis	102				3.65781	-1.26293	2.75781	2.75781
48JPC	2.009	MH	48JPC_GA_220-225_MH	PLUS	220	225	2.225	4.45355	G. affinis	105	0.70138	0.70138	-4.38068	3.5122	-1.41021	2.6122	2.6122
48JPC	2.009	MH	48JPC_GA_115-120_MH	PLUS	115	120	1.175	2.50079	G. affinis	101	0.693844	0.693844	-2.51866	3.70436	-1.38088	2.80436	2.80436
48JPC	2.009	MH	48JPC_GA_235-240_MH	PLUS	235	240	2.375	4.71112	G. affinis	101	0.700357	0.700357	-4.13008	3.5808	-1.15448	2.6808	2.6808
48JPC	2.009	MH	48JPC_GA_125-130_MH	PLUS	125	130	1.275	2.69974	G. affinis	91				3.70456	-1.55061	2.80456	2.80456
48JPC	2.009	MH	48JPC_GA_110-115_MH	PLUS	110	115	1.125	2.40132	G. affinis	99	0.62968	0.62968	15.0776	3.61258	-1.45254	2.71258	2.71258
48JPC	2.009	MH	48JPC_GA_270-275_MH	PLUS	270	275	2.725	5.4856	G. affinis	98	0.71327	0.71327	-7.24164	3.58751	-1.47289	2.68751	2.68751
48JPC	2.009	MH	48JPC_GA_165-170_MH	PLUS	165	170	1.675	3.49553	G. affinis	100	0.722207	0.722207	-9.33303	3.61826	-1.39397	2.71826	2.71826
48JPC	2.009	MH	48JPC_GA_165-170_MH	PLUS	165	170	1.675	3.49553	G. affinis	90	0.618353	0.618353	18.5556	3.55222	-1.54515	2.65222	2.65222
48JPC	2.009	MH	48JPC_GA_175-180_MH	PLUS	175	180	1.775	3.68086	G. affinis	86				3.68151	-1.5248	2.78151	2.78151
48JPC	2.009	MH	48JPC_GA_125-130_MH	PLUS	125	130	1.275	2.69974	G. affinis	95				3.67808	-1.15368	2.77808	2.77808
15JPC	2.626	MH	15JPC_GA_98-103_MH	PACMAN	98	103	1.005	4.47652	G. affinis	164	0.648787	0.648787	9.4829	3.59678	-1.60754	2.69678	2.69678
15JPC	2.626	MH	15JPC_GA_78-83_MH	PLUS	78	83	0.805	3.56714	G. affinis	87	0.689085	0.689085	-1.32282	3.72866	-1.91392	2.82866	2.82866
15JPC	2.626	MH	15JPC_GA_73-78_MH	PLUS	73	78	0.755	3.34	G. affinis	80				3.73407	-1.7433	2.83407	2.83407
15JPC	2.626	MH	15JPC_GA_98-103_MH	PLUS	98	103	1.005	4.47652	G. affinis	88	0.665795			5.04942	-0.494653	4.14942
15JPC	2.626	MH	15JPC_GA_78-83_MH	PLUS	78	83	0.805	3.56714	G. affinis	86				3.72322	-1.69806	2.82322	2.82322
15JPC	2.626	MH	15JPC_GA_73--78_MH	PLUS	73	78	0.755	3.34	G. affinis	94				3.5308	-1.83739	2.6308	2.6308
15JPC	2.626	MH	15JPC_GA_103-108_MH	PLUS	103	108	1.055	4.71172	G. affinis	84	0.642271	0.642271	11.3541	3.74217	-1.6725	2.84217	2.84217
15JPC	2.626	MH	15JPC_GA_73-78_MH	PLUS	73	78	0.755	3.34	G. affinis	88	0.640009	0.640009	12.0125	3.6703	-1.71043	2.7703	2.7703
15JPC	2.626	MH	15JPC_GA_98-103_MH	PLUS	98	103	1.005	4.47652	G. affinis	91	0.651107	0.651107	8.8254	3.70388	-1.68421	2.80388	2.80388
15JPC	2.626	MH	15JPC_GA_98-103_MH	PLUS	98	103	1.005	4.47652	G. affinis	80				3.77214	-1.66951	2.87214	2.87214
15JPC	2.626	MH	15JPC_GA_103-108_MH	PLUS	103	108	1.055	4.71172	G. affinis	88				3.70698	-1.55328	2.80698	2.80698
15JPC	2.626	MH	15JPC_GA_73-78_MH	PLUS	73	78	0.755	3.34	G. affinis	80	0.643139	0.643139	11.1028	3.71686	-1.86837	2.81686	2.81686
15JPC	2.626	MH	15JPC_GA_78-83_MH	PLUS	78	83	0.805	3.56714	G. affinis	88	0.651425	0.651425	8.7359	3.69807	-1.78455	2.79807	2.79807
15JPC	2.626	MH	15JPC_GA_78-83_MH	PLUS	78	83	0.805	3.56714	G. affinis	95	0.657877	0.657877	6.93303	3.67607	-1.76619	2.77607	2.77607
15JPC	2.626	MH	15JPC_GA_78-83_MH	PLUS	78	83	0.805	3.56714	G. affinis	83	0.684504	0.684504	-0.156515	3.83455	0.0490739	2.93455	2.93455
15JPC	2.626	MH	15JPC_GA_98-103_MH	PLUS	98	103	1.005	4.47652	G. affinis	85	0.723501	0.723501	-9.63159	3.7168	-1.78525	2.8168	2.8168
15JPC	2.626	MH	15JPC_GA_73-78_MH	PLUS	73	78	0.755	3.34	G. affinis	90	0.641749	0.641749	11.5057	3.6177	-1.61855	2.7177	2.7177
15JPC	2.626	MH	15JPC_GA_103-108_MH	PLUS	103	108	1.055	4.71172	G. affinis	92	0.678141	0.678141	1.48864	3.75388	-1.79787	2.85388	2.85388
15JPC	2.626	MH	15JPC_GA_98-103_MH	PLUS	98	103	1.005	4.47652	G. affinis	88	0.65353	0.65353	8.14397	3.69942	-1.77899	2.79942	2.79942
15JPC	2.626	MH	15JPC_GA_98-103_MH	PLUS	98	103	1.005	4.47652	G. affinis	95	0.653646	0.653646	8.11144	3.61728	-1.95406	2.71728	2.71728
15JPC	2.626	MH	15JPC_GA_73-78_MH	PLUS	73	78	0.755	3.34	G. affinis	91				3.61055	-1.66885	2.71055	2.71055
15JPC	2.626	MH	15JPC_GA_98-103_MH	PLUS	98	103	1.005	4.47652	G. affinis	81				3.69527	-1.57451	2.79527	2.79527
15JPC	2.626	MH	15JPC_GA_78-83_MH	PLUS	78	83	0.805	3.56714	G. affinis	86	0.693646	0.693646	-2.46937	3.56625	-1.857	2.66625	2.66625
15JPC	2.626	MH	15JPC_GA_73-78_MH	PLUS	73	78	0.755	3.34	G. affinis	85	0.697482	0.697482	-3.42241	3.64193	-1.84436	2.74193	2.74193
15JPC	2.626	MH	15JPC_GA_103-108_MH	PLUS	103	108	1.055	4.71172	G. affinis	83				3.68422	-1.75385	2.78422	2.78422
15JPC	2.626	MH	15JPC_GA_78-83_MH	PLUS	78	83	0.805	3.56714	G. affinis	93	0.656681	0.656681	7.26472	3.69173	-1.65523	2.79173	2.79173
15JPC	2.626	MH	15JPC_GA_103-108_MH	PLUS	103	108	1.055	4.71172	G. affinis	86	0.655683	0.655683	7.54235	3.68292	1.65523	2.78292	2.78292
15JPC	2.626	MH	15JPC_GA_73-78_MH	PLUS	73	78	0.755	3.34	G. affinis	84				3.35493	0.679718	2.45493	2.45493
15JPC	2.626	MH	15JPC_GA_98-103_MH	PLUS	98	103	1.005	4.47652	G. affinis	98				3.60244	-1.5401	2.70244	2.70244
15JPC	2.626	MH	15JPC_GA_103-108_MH	PLUS	103	108	1.055	4.71172	G. affinis	97	0.616494	0.616494	19.1386	3.64851	-1.65374	2.74851	2.74851
15JPC	2.626	MH	15JPC_GA_98-103_MH	PLUS	98	103	1.005	4.47652	G. affinis	91	0.699792	0.699792	-3.99145	3.75968	-1.71049	2.85968	2.85968
15JPC	2.626	MH	15JPC_GA_78-83_MH	PLUS	78	83	0.805	3.56714	G. affinis	90	0.708355	0.708355	-6.07012	3.60282	-1.70876	2.70282	2.70282
15JPC	2.626	MH	15JPC_GA_73-78_MH	PLUS	73	78	0.755	3.34	G. affinis	89				3.5482	-1.49201	2.6482	2.6482
15JPC	2.626	MH	15JPC_HE_98-103_MH	PLUS	98	103	1.005	4.47652	H. elegans	98	0.673369	0.673369	2.74225	3.78663	1.79594	2.48663	2.48663
15JPC	2.626	MH	15JPC_HE_103-108_MH	PLUS	103	108	1.055	4.71172	H. elegans	97				3.93561	1.80099	2.63561	2.63561
15JPC	2.626	MH	15JPC_HE_78-83_MH	PLUS	78	83	0.805	3.56714	H. elegans	97	0.688792			3.3372	1.76696	2.0372
15JPC	2.626	MH	15JPC_HE_98-103_MH	PLUS	98	103	1.005	4.47652	H. elegans	94	0.675364	0.675364	2.21611	3.59086	1.96728	2.29086	2.29086
15JPC	2.626	MH	15JPC_HE_78-83_MH	PLUS	78	83	0.805	3.56714	H. elegans	80	0.669242	0.669242	3.84011	4.17632	1.80459	2.87632	2.87632
15JPC	2.626	MH	15JPC_HE_78-83_MH	PLUS	78	83	0.805	3.56714	H. elegans	90	0.681038			5.7169	3.20411	4.4169
15JPC	2.626	MH	15JPC_HE_98-103_MH	PACMAN	98	103	1.005	4.47652	H. elegans	162				3.98471	1.8425	2.68471	2.68471
15JPC	2.626	MH	15JPC_HE_78-83_MH	PLUS	78	83	0.805	3.56714	H. elegans	93	0.662275	0.662275	5.72394	3.71837	1.84108	2.41837	2.41837
15JPC	2.626	MH	15JPC_HE_98-103_MH	PLUS	98	103	1.005	4.47652	H. elegans	97	0.67238	0.67238	3.00405	3.72794	2.0012	2.42794	2.42794
15JPC	2.626	MH	15JPC_HE_73-78_MH	PLUS	73	78	0.755	3.34	H. elegans	97	0.652004	0.652004	8.5725	3.64961	1.54017	2.34961	2.34961
15JPC	2.626	MH	15JPC_HE_103-108_MH	PLUS	103	108	1.055	4.71172	H. elegans	88	0.716388	0.716388	-7.977	3.69663	1.84452	2.39663	2.39663
15JPC	2.626	MH	15JPC_HE_103-108_MH	PLUS	103	108	1.055	4.71172	H. elegans	84	0.629767	0.629767	15.0515	3.6859	1.80194	2.3859	2.3859
15JPC	2.626	MH	15JPC_HE_98-103_MH	PLUS	98	103	1.005	4.47652	H. elegans	91	0.689814	0.689814	-1.50708	3.77575	2.01078	2.47575	2.47575
15JPC	2.626	MH	15JPC_HE_73-79_MH	PLUS	73	78	0.755	3.34	H. elegans	94	0.616431	0.616431	19.1582	4.06859	1.81222	2.76859	2.76859
15JPC	2.626	MH	15JPC_HE_78-83_MH	PLUS	78	83	0.805	3.56714	H. elegans	88	0.646969	0.646969	10.0013	3.78899	1.74341	2.48899	2.48899
15JPC	2.626	MH	15JPC_HE_78-87_MH	PLUS	78	83	0.805	3.56714	H. elegans	82	0.631567	0.631567	14.5103	3.81391	2.1154	2.51391	2.51391
15JPC	2.626	MH	15JPC_HE_103-108_MH	PLUS	103	108	1.055	4.71172	H. elegans	90	0.699292	0.699292	-3.86858	3.89513	1.93414	2.59513	2.59513
15JPC	2.626	MH	15JPC_HE_98-103_MH	PLUS	98	103	1.005	4.47652	H. elegans	89	0.684567	0.684567	-0.172767	3.90678	1.88016	2.60678	2.60678
15JPC	2.626	MH	15JPC_HE_73-78_MH	PLUS	73	78	0.755	3.34	H. elegans	95	0.668479	0.668479	4.04461	3.69282	1.90206	2.39282	2.39282
15JPC	2.626	MH	15JPC_HE_103-108_MH	PLUS	103	108	1.055	4.71172	H. elegans	78	0.629779	0.629779	15.0479	3.61955	1.68599	2.31955	2.31955
15JPC	2.626	MH	15JPC_HE_78-83_MH	PLUS	78	83	0.805	3.56714	H. elegans	86	0.720754	0.720754	-8.99624	3.7097	2.0419	2.4097	2.4097
15JPC	2.626	MH	15JPC_HE_78-83_MH	PLUS	78	83	0.805	3.56714	H. elegans	80				3.27521	1.73565	1.97521
15JPC	2.626	MH	15JPC_HE_98-103_MH	PLUS	98	103	1.005	4.47652	H. elegans	83				3.72402	2.04069	2.42402	2.42402
15JPC	2.626	MH	15JPC_HE_73-78_MH	PLUS	73	78	0.755	3.34	H. elegans	95				3.72549	2.02346	2.42549	2.42549
15JPC	2.626	MH	15JPC_HE_103-108_MH	PLUS	103	108	1.055	4.71172	H. elegans	88	0.647917	0.647917	9.73058	3.52116	1.98719	2.22116	2.22116
15JPC	2.626	MH	15JPC_HE_73-78_MH	PLUS	73	78	0.755	3.34	H. elegans	80	0.698034			5.95646	3.55006	4.65646
15JPC	2.626	MH	15JPC_HE_103-108_MH	PLUS	103	108	1.055	4.71172	H. elegans	84				3.82722	3.14647	2.52722	2.52722
15JPC	2.626	MH	15JPC_HE_103-108_MH	PLUS	103	108	1.055	4.71172	H. elegans	98				3.65973	2.68056	2.35973	2.35973
15JPC	2.626	MH	15JPC_HE_73-78_MH	PLUS	73	78	0.755	3.34	H. elegans	84	0.669016	0.669016	3.9006	4.1076	2.001	2.8076	2.8076
15JPC	2.626	MH	15JPC_HE_98-103_MH	PLUS	98	103	1.005	4.47652	H. elegans	96				3.6542	1.88016	2.3542	2.3542
15JPC	2.626	MH	15JPC_HE_73-78_MH	PLUS	73	78	0.755	3.34	H. elegans	78				3.79882	1.84913	2.49882	2.49882
15JPC	2.626	MH	15JPC_HE_98-103_MH	PLUS	98	103	1.005	4.47652	H. elegans	92	0.717478	0.717478	-8.23262	4.11315	2.11472	2.81315	2.81315
10JPC	3.015	MH	10JPC_GA_34-39_MH	PACMAN	34	39	0.365	4.66851	G. affinis	155	0.69357	0.69357	-2.45031	3.80393	-1.74585	2.90393	2.90393
10JPC	3.015	MH	10JPC_GA_9-14_MH	PACMAN	9	14	0.115	3.64732	G. affinis	168	0.675252	0.675252	2.24541	3.69389	-1.82671	2.79389	2.79389
10JPC	3.015	MH	10JPC_GA_9-14_MH	PLUS	9	14	0.115	3.64732	G. affinis	88	0.672804	0.672804	2.89176	3.78196	-1.74483	2.88196	2.88196
10JPC	3.015	MH	10JPC_GA_39-44_MH	PLUS	39	44	0.415	4.87275	G. affinis	78				3.61779	-2.06923	2.71779	2.71779
10JPC	3.015	MH	10JPC_GA_14-19_MH	PLUS	14	19	0.165	3.85156	G. affinis	94	0.679284	0.679284	1.19084	3.73445	-1.87201	2.83445	2.83445
10JPC	3.015	MH	10JPC_GA_14-19_MH	PLUS	14	19	0.165	3.85156	G. affinis	80	0.662616	0.662616	5.63094	3.79763	-1.77081	2.89763	2.89763
10JPC	3.015	MH	10JPC_GA_34-39_MH	PLUS	34	39	0.365	4.66851	G. affinis	93	0.703783	0.703783	-4.96634	3.81178	-1.78384	2.91178	2.91178
10JPC	3.015	MH	10JPC_GA_39-44_MH	PLUS	39	44	0.415	4.87275	G. affinis	82				3.8071	-1.74368	2.9071	2.9071
10JPC	3.015	MH	10JPC_GA_9-14_MH	PLUS	9	14	0.115	3.64732	G. affinis	86	0.596193	0.596193	25.74	3.80884	-1.70209	2.90884	2.90884
10JPC	3.015	MH	10JPC_GA_9-14_MH	PLUS	9	14	0.115	3.64732	G. affinis	91	0.728295	0.728295	-10.7297	3.81424	-1.92603	2.91424	2.91424
10JPC	3.015	MH	10JPC_GA_34-39_MH	PLUS	34	39	0.365	4.66851	G. affinis	91	0.64548	0.64548	10.4279	3.86938	-1.86956	2.96938	2.96938
10JPC	3.015	MH	10JPC_GA_14-19_MH	PLUS	14	19	0.165	3.85156	G. affinis	78				3.86734	-1.60954	2.96734	2.96734
10JPC	3.015	MH	10JPC_GA_39-44_MH	PLUS	39	44	0.415	4.87275	G. affinis	91	0.644992	0.644992	10.5683	3.76164	-1.86655	2.86164	2.86164
10JPC	3.015	MH	10JPC_GA_14-19_MH	PLUS	14	19	0.165	3.85156	G. affinis	85	0.661428	0.661428	5.95576	3.70818	-1.81703	2.80818	2.80818
10JPC	3.015	MH	10JPC_GA_34-39_MH	PLUS	34	39	0.365	4.66851	G. affinis	85	0.702371	0.702371	-4.62268	3.79218	-1.74453	2.89218	2.89218
10JPC	3.015	MH	10JPC_GA_9-14_MH	PLUS	9	14	0.115	3.64732	G. affinis	80				3.81758	-1.74755	2.91758	2.91758
10JPC	3.015	MH	10JPC_GA_39-44_MH	PLUS	39	44	0.415	4.87275	G. affinis	88	0.657903	0.657903	6.92581	3.79797	-1.68166	2.89797	2.89797
10JPC	3.015	MH	10JPC_GA_14-19_MH	PLUS	14	19	0.165	3.85156	G. affinis	82				3.89273	-1.76216	2.99273	2.99273
10JPC	3.015	MH	10JPC_GA_34-39_MH	PLUS	34	39	0.365	4.66851	G. affinis	82				3.80419	-1.71195	2.90419	2.90419
10JPC	3.015	MH	10JPC_GA_39-44_MH	PLUS	39	44	0.415	4.87275	G. affinis	84	0.616541	0.616541	19.1237	3.66865	-1.93238	2.76865	2.76865
10JPC	3.015	MH	10JPC_GA_9-14_MH	PLUS	9	14	0.115	3.64732	G. affinis	84	0.627168	0.627168	15.8382	3.75154	-1.79086	2.85154	2.85154
10JPC	3.015	MH	10JPC_GA_34-39_MH	PLUS	34	39	0.365	4.66851	G. affinis	81				3.84008	-1.66287	2.94008	2.94008
10JPC	3.015	MH	10JPC_GA_14-19_MH	PLUS	14	19	0.165	3.85156	G. affinis	81				3.75803	-1.75079	2.85803	2.85803
10JPC	3.015	MH	10JPC_GA_9-14_MH	PLUS	9	14	0.115	3.64732	G. affinis	83				3.76947	-1.65312	2.86947	2.86947
10JPC	3.015	MH	10JPC_GA_39-44_MH	PLUS	39	44	0.415	4.87275	G. affinis	80				3.81605	-1.73695	2.91605	2.91605
10JPC	3.015	MH	10JPC_GA_9-14_MH	PLUS	9	14	0.115	3.64732	G. affinis	86				3.8501	-1.64035	2.9501	2.9501
10JPC	3.015	MH	10JPC_GA_34-39_MH	PLUS	34	39	0.365	4.66851	G. affinis	96	0.694011	0.694011	-2.56047	3.74817	-1.84028	2.84817	2.84817
10JPC	3.015	MH	10JPC_GA_39-44_MH	PLUS	39	44	0.415	4.87275	G. affinis	92	0.67386	0.67386	2.6125	3.9611	-1.97397	3.0611	3.0611
10JPC	3.015	MH	10JPC_HE_9-14_MH	PACMAN	9	14	0.115	3.64732	H. elegans	167				4.2099	1.81515	2.9099	2.9099
10JPC	3.015	MH	10JPC_HE_39-44_MH	PACMAN	39	44	0.415	4.87275	H. elegans	161	0.77537	0.77537	-20.8295	4.21554	2.28416	2.91554	2.91554
10JPC	3.015	MH	10JPC_HE_14-19_MH	PACMAN	14	19	0.165	3.85156	H. elegans	167	0.795642			5.08497	-0.676582	3.78497
10JPC	3.015	MH	10JPC_HE_9-14_MH	PLUS	9	14	0.115	3.64732	H. elegans	84	0.728809	0.728809	-10.8466	3.82767	1.85507	2.52767	2.52767
10JPC	3.015	MH	10JPC_HE_39-44_MH	PLUS	39	44	0.415	4.87275	H. elegans	88	0.705013	0.705013	-5.26455	3.66703	1.76558	2.36703	2.36703
10JPC	3.015	MH	10JPC_HE_14-19_MH	PLUS	14	19	0.165	3.85156	H. elegans	89	0.675094	0.675094	2.28714	3.59117	1.04807	2.29117	2.29117
10JPC	3.015	MH	10JPC_HE_34-39_MH	PLUS	34	39	0.365	4.66851	H. elegans	85	0.646289	0.646289	10.1959	3.77666	1.67406	2.47666	2.47666
10JPC	3.015	MH	10JPC_HE_34-39_MH	PLUS	34	39	0.365	4.66851	H. elegans	94	0.779376	0.779376	-21.6361	4.01509	2.00838	2.71509	2.71509
10JPC	3.015	MH	10JPC_HE_9-14_MH	PLUS	9	14	0.115	3.64732	H. elegans	79	0.68353	0.68353	0.0933973	3.72775	1.91762	2.42775	2.42775
10JPC	3.015	MH	10JPC_HE_14-19_MH	PLUS	14	19	0.165	3.85156	H. elegans	84	0.735011	0.735011	-12.2449	4.25353	2.03693	2.95353	2.95353
10JPC	3.015	MH	10JPC_HE_39-44_MH	PLUS	39	44	0.415	4.87275	H. elegans	82	0.637091	0.637091	12.8685	3.83387	2.23816	2.53387	2.53387
10JPC	3.015	MH	10JPC_HE_34-39_MH	PLUS	34	39	0.365	4.66851	H. elegans	80	0.660501	0.660501	6.20981	3.86728	2.17256	2.56728	2.56728
10JPC	3.015	MH	10JPC_HE_9-14_MH	PLUS	9	14	0.115	3.64732	H. elegans	88	0.719939	0.719939	-8.80684	3.89427	2.09526	2.59427	2.59427
10JPC	3.015	MH	10JPC_HE_14-19_MH	PLUS	14	19	0.165	3.85156	H. elegans	81	0.643943	0.643943	10.8703	3.66485	1.85255	2.36485	2.36485
10JPC	3.015	MH	10JPC_HE_39-44_MH	PLUS	39	44	0.415	4.87275	H. elegans	87	0.681291	0.681291	0.670474	3.92418	2.10485	2.62418	2.62418
10JPC	3.015	MH	10JPC_HE_9-14_MH	PLUS	9	14	0.115	3.64732	H. elegans	81	0.713236	0.713236	-7.23368	3.84842	2.11639	2.54842	2.54842
10JPC	3.015	MH	10JPC_HE_14-19_MH	PLUS	14	19	0.165	3.85156	H. elegans	83	0.666819	0.666819	4.49096	3.82881	2.02183	2.52881	2.52881
10JPC	3.015	MH	10JPC_HE_34-39_MH	PLUS	34	39	0.365	4.66851	H. elegans	91				3.89333	1.78934	2.59333	2.59333
10JPC	3.015	MH	10JPC_HE_9-14_MH	PLUS	9	14	0.115	3.64732	H. elegans	81	0.689842	0.689842	-1.51399	3.47398	1.44895	2.17398	2.17398
10JPC	3.015	MH	10JPC_HE_39-44_MH	PLUS	39	44	0.415	4.87275	H. elegans	96				3.8545	2.23397	2.5545	2.5545
10JPC	3.015	MH	10JPC_HE_14-19_MH	PLUS	14	19	0.165	3.85156	H. elegans	88	0.64461	0.64461	10.6781	3.65203	1.28124	2.35203	2.35203
10JPC	3.015	MH	10JPC_HE_78-83_MH	PLUS	78	83	0.805	6.46581	H. elegans	90	0.681038			5.7169	3.20411	4.4169
10JPC	3.015	MH	10JPC_HE_9-14_MH	PLUS	9	14	0.115	3.64732	H. elegans	82	0.700439	0.700439	-4.15018	3.69066	1.80124	2.39066	2.39066
10JPC	3.015	MH	10JPC_HE_39-44_MH	PLUS	39	44	0.415	4.87275	H. elegans	95	0.68396	0.68396	-0.016916	3.75637	1.98738	2.45637	2.45637
10JPC	3.015	MH	10JPC_HE_78-83_MH	PLUS	78	83	0.805	6.46581	H. elegans	80	0.669242	0.669242	3.84011	4.17632	1.80459	2.87632	2.87632
10JPC	3.015	MH	10JPC_HE_14-19_MH	PLUS	14	19	0.165	3.85156	H. elegans	96	0.650355	0.650355	9.03804	3.95197	2.00665	2.65197	2.65197
10JPC	3.015	MH	10JPC_HE_39-44_MH	PLUS	39	44	0.415	4.87275	H. elegans	97				3.98014	2.1204	2.68014	2.68014
10JPC	3.015	MH	10JPC_HE_9-14_MH	PLUS	9	14	0.115	3.64732	H. elegans	88	0.690477	0.690477	-1.67415	3.53898	1.92223	2.23898	2.23898
10JPC	3.015	MH	10JPC_HE_14-19_MH	PLUS	14	19	0.165	3.85156	H. elegans	91	0.623719	0.623719	16.8924	3.75244	1.87577	2.45244	2.45244
10JPC	3.015	MH	10JPC_HE_34-39_MH	PLUS	34	39	0.365	4.66851	H. elegans	91	0.646372	0.646372	10.172	3.94594	1.70103	2.64594	2.64594
10JPC	3.015	MH	10JPC_HE_9-14_MH	PLUS	9	14	0.115	3.64732	H. elegans	81	0.65335	0.65335	8.19432	3.92768	1.46791	2.62768	2.62768
6GGC	3.485	MH	6GGC_GA_15-20_MH	PLUS	15	20	0.175	4.54763	G. affinis	90	0.635091	0.635091	13.4597	3.92118	1.70425	3.02118	3.02118
6GGC	3.485	MH	6GGC_GA_10-15_MH	PLUS	10	15	0.125	3.96025	G. affinis	92	0.640781	0.640781	11.7872	3.89435	-1.43374	2.99435	2.99435
6GGC	3.485	MH	6GGC_GA_15-20_MH	PLUS	15	20	0.175	4.54763	G. affinis	87				3.79516	-1.79589	2.89516	2.89516
6GGC	3.485	MH	6GGC_GA_10-15_MH	PLUS	10	15	0.125	3.96025	G. affinis	95	0.694284	0.694284	-2.62838	3.80842	-1.76569	2.90842	2.90842
6GGC	3.485	MH	6GGC_GA_20-25_MH	PLUS	20	25	0.225	4.55575	G. affinis	83	0.668676	0.668676	3.99181	3.87349	-1.88522	2.97349	2.97349
6GGC	3.485	MH	6GGC_GA_20-25_MH	PLUS	20	25	0.225	4.55575	G. affinis	84				3.67371	-1.59372	2.77371	2.77371
6GGC	3.485	MH	6GGC_GA_15-20_MH	PLUS	15	20	0.175	4.54763	G. affinis	102	0.724663	0.724663	-9.89909	3.80263	-1.55178	2.90263	2.90263
6GGC	3.485	MH	6GGC_GA_10-15_MH	PLUS	10	15	0.125	3.96025	G. affinis	108	0.708393	0.708393	-6.07911	3.79152	-1.75886	2.89152	2.89152
6GGC	3.485	MH	6GGC_GA_15-20_MH	PLUS	15	20	0.175	4.54763	G. affinis	106	0.642927	0.642927	11.1641	3.92704	-1.69099	3.02704	3.02704
6GGC	3.485	MH	6GGC_GA_20-25_MH	PLUS	20	25	0.225	4.55575	G. affinis	105	0.711315	0.711315	-6.77747	3.7608	-1.75604	2.8608	2.8608
6GGC	3.485	MH	6GGC_GA_10-15_MH	PLUS	10	15	0.125	3.96025	G. affinis	95				3.84315	-1.69795	2.94315	2.94315
6GGC	3.485	MH	6GGC_GA_20-25_MH	PLUS	20	25	0.225	4.55575	G. affinis	101	0.715104	0.715104	-7.67496	3.91708	-1.69155	3.01708	3.01708
6GGC	3.485	MH	6GGC_GA_20-25_MH	PLUS	20	25	0.225	4.55575	G. affinis	98	0.687939	0.687939	-1.03248	3.80741	-1.79359	2.90741	2.90741
6GGC	3.485	MH	6GGC_GA_15-20_MH	PLUS	15	20	0.175	4.54763	G. affinis	101	0.668537	0.668537	4.02904	3.80188	-1.75328	2.90188	2.90188
6GGC	3.485	MH	6GGC_GA_10-15_MH	PLUS	10	15	0.125	3.96025	G. affinis	88	0.693301	0.693301	-2.38299	3.81733	-1.88767	2.91733	2.91733
6GGC	3.485	MH	6GGC_GA_20-25_MH	PLUS	20	25	0.225	4.55575	G. affinis	95	0.697352	0.697352	-3.39011	3.87803	-1.55893	2.97803	2.97803
6GGC	3.485	MH	6GGC_HE_10-15_MH	PLUS	10	15	0.125	3.96025	H. elegans	91	0.659206	0.659206	6.56602	3.95044	2.03396	2.65044	2.65044
6GGC	3.485	MH	6GGC_HE_15-20_MH	PLUS	15	20	0.175	4.54763	H. elegans	90	0.667949	0.667949	4.18694	3.76652	1.4007	2.46652	2.46652
6GGC	3.485	MH	6GGC_HE_20-25_MH	PLUS	20	25	0.225	4.55575	H. elegans	86				4.34011	2.16462	3.04011	3.04011
6GGC	3.485	MH	6GGC_HE_20-25_MH	PLUS	20	25	0.225	4.55575	H. elegans	96				4.27284	2.34033	2.97284	2.97284
6GGC	3.485	MH	6GGC_HE_15-20_MH	PLUS	15	20	0.175	4.54763	H. elegans	85	0.662851	0.662851	5.56668	4.29728	0.786467	2.99728	2.99728
6GGC	3.485	MH	6GGC_HE_20-25_MH	PLUS	20	25	0.225	4.55575	H. elegans	96	0.719522	0.719522	-8.70988	4.27021	2.3332	2.97021	2.97021
6GGC	3.485	MH	6GGC_HE_15-20_MH	PLUS	15	20	0.175	4.54763	H. elegans	96	0.659151	0.659151	6.58121	4.38655	2.10891	3.08655	3.08655
6GGC	3.485	MH	6GGC_HE_10-15_MH	PLUS	10	15	0.125	3.96025	H. elegans	106	0.654249	0.654249	7.94239		1.96349
6GGC	3.485	MH	6GGC_HE_20-25_MH	PLUS	20	25	0.225	4.55575	H. elegans	96	0.700272	0.700272	-4.10925	4.26508	2.04227	2.96508	2.96508
6GGC	3.485	MH	6GGC_HE_10-15_MH	PLUS	10	15	0.125	3.96025	H. elegans	88				3.04533		1.74533
6GGC	3.485	MH	6GGC_HE_20-25_MH	PLUS	20	25	0.225	4.55575	H. elegans	103				3.8584	2.11445	2.5584	2.5584
6GGC	3.485	MH	6GGC_HE_15-20_MH	PLUS	15	20	0.175	4.54763	H. elegans	105				4.1509	2.71723	2.8509	2.8509
6GGC	3.485	MH	6GGC_HE_10-15_MH	PLUS	10	15	0.125	3.96025	H. elegans	101					2.08754
6GGC	3.485	MH	6GGC_HE_20-25_MH	PLUS	20	25	0.225	4.55575	H. elegans	98	0.676915	0.676915	1.80894	3.8821	2.30494	2.5821	2.5821
6GGC	3.485	MH	6GGC_HE_15-20_MH	PLUS	15	20	0.175	4.54763	H. elegans	93	0.659401	0.659401	6.51249		1.81741
6GGC	3.485	MH	6GGC_GA_10-15_MH	PLUS	10	15	0.125	3.96025	G. affinis	99	0.647979	0.647979	9.71282	3.84273	-1.78816	2.94273	2.94273
6GGC	3.485	MH	6GGC_GA_20-25_MH	PLUS	20	25	0.225	4.55575	G. affinis	90				3.94222	-1.84705	3.04222	3.04222
6GGC	3.485	MH	6GGC_GA_15-20_MH	PLUS	15	20	0.175	4.54763	G. affinis	85				3.75571	-1.80193	2.85571	2.85571
6GGC	3.485	MH	6GGC_GA_20-25_MH	PLUS	20	25	0.225	4.55575	G. affinis	90				3.57477	-1.7961	2.67477	2.67477
6GGC	3.485	MH	6GGC_GA_10-15_MH	PLUS	10	15	0.125	3.96025	G. affinis	86				3.54609	-1.71753	2.64609	2.64609
6GGC	3.485	MH	6GGC_HE_10-15_MH	PLUS	10	15	0.125	3.96025	G. affinis	97	0.667605	0.667605	4.27928	3.99783	2.07876	2.69783	2.69783
6GGC	3.485	MH	6GGC_HE_20-25_MH	PLUS	20	25	0.225	4.55575	G. affinis	100				4.3862	2.59827	3.0862	3.0862
6GGC	3.485	MH	6GGC_HE_10-15_MH	PLUS	10	15	0.125	3.96025	G. affinis	85				3.79696	2.24151	2.49696	2.49696
6GGC	3.485	MH	6GGC_HE_15-20_MH	PLUS	15	20	0.175	4.54763	G. affinis	93	0.677476	0.677476	1.66223	3.74156	2.13383	2.44156	2.44156
6GGC	3.485	MH	6GGC_HE_20-25_MH	PLUS	20	25	0.225	4.55575	G. affinis	100	0.663079	0.663079	5.50473	3.46447	2.36007	2.16447	2.16447
1057	2.584	LGM	1057_UP_58-63_LGM	PLUS	212	217	2.145	19.6738	U. peregrina	89	0.660698	0.660698	6.15589	5.02616	-2.31888	4.32616	4.32616
1057	2.584	LGM	1057_UP_58-63_LGM	PACMAN	212	217	2.145	19.6738	U. peregrina	162	0.702218	0.702218	-4.58518	5.15121	-0.600677	4.45121	4.45121
1057	2.584	LGM	1057_UP_58-63_LGM	PLUS	212	217	2.145	19.6738	U. peregrina	79	0.73228	0.73228	-11.632	5.14795	-0.523562	4.44795	4.44795
1057	2.584	LGM	1057_UP_58-63_LGM	PLUS	212	217	2.145	19.6738	U. peregrina	95	0.690741	0.690741	-1.74065	5.02407	-0.807403	4.32407	4.32407
1057	2.584	LGM	1057_UP_58-63_LGM	PLUS	212	217	2.145	19.6738	U. peregrina	80	0.690544	0.690544	-1.69108	4.98559	-0.609601	4.28559	4.28559
1057	2.584	LGM	1057_UP_58-63_LGM	PLUS	212	217	2.145	19.6738	U. peregrina	98				4.67491	-0.685068	3.97491
1057	2.584	LGM	1057_UP_63-68_LGM	PLUS	217	222	2.195	19.9409	U. peregrina	90	0.68252	0.68252	0.353295	5.26186	-0.933141	4.56186	4.56186
1057	2.584	LGM	1057_UP_63-68_LGM	PLUS	217	222	2.195	19.9409	U. peregrina	92	0.666502			3.83038	-1.6727	3.13038
1057	2.584	LGM	1057_UP_63-68_LGM	PLUS	217	222	2.195	19.9409	U. peregrina	95				5.14865	-0.71999	4.44865	4.44865
1057	2.584	LGM	1057_UP_63-68_LGM	PLUS	217	222	2.195	19.9409	U. peregrina	94	0.670997	0.670997	3.37156	5.05459	-0.697122	4.35459	4.35459
1057	2.584	LGM	1057_UP_63-68_LGM	PLUS	217	222	2.195	19.9409	U. peregrina	81	0.694324	0.694324	-2.63859	4.97769	-0.74433	4.27769	4.27769
1057	2.584	LGM	1057_UP_63-68_LGM	PLUS	217	222	2.195	19.9409	U. peregrina	88	0.68611	0.68611	-0.567121	5.22947	-0.818498	4.52947	4.52947
1057	2.584	LGM	1057_UP_63-68_LGM	PLUS	217	222	2.195	19.9409	U. peregrina	91	0.671554	0.671554	3.22352	4.81649	-0.760425	4.11649	4.11649
1057	2.584	LGM	1057_UP_63-68_LGM	PLUS	217	222	2.195	19.9409	U. peregrina	87	0.662778	0.662778	5.58674	5.31773	-0.59863	4.61773	4.61773
1057	2.584	LGM	1057_UP_63-68_LGM	PLUS	217	222	2.195	19.9409	U. peregrina	92	0.644837	0.644837	10.6127	5.10265	0.912903	4.40265	4.40265
1057	2.584	LGM	1057_UP_63-68_LGM	PLUS	217	222	2.195	19.9409	U. peregrina	84	0.65075	0.65075	8.92636	4.97379	-1.77163	4.27379	4.27379
1057	2.584	LGM	1057_UP_63-68_LGM	PLUS	217	222	2.195	19.9409	U. peregrina	106				5.25419	-0.483913	4.55419	4.55419
1057	2.584	LGM	1057_UP_63-68_LGM	PLUS	217	222	2.195	19.9409	U. peregrina	88	0.672924	0.672924	2.85989	5.25456	-0.530539	4.55456	4.55456
1057	2.584	LGM	1057_UP_68-73_LGM	PLUS	222	227	2.245	20.208	U. peregrina	85	0.711813	0.711813	-6.89607	5.10562	-0.669298	4.40562	4.40562
1057	2.584	LGM	1057_UP_68-73_LGM	PLUS	222	227	2.245	20.208	U. peregrina	93	0.676413	0.676413	1.94052	5.15388	-0.621322	4.45388	4.45388
1057	2.584	LGM	1057_UP_68-73_LGM	PLUS	222	227	2.245	20.208	U. peregrina	82	0.671744	0.671744	3.17285	5.10278	-0.749483	4.40278	4.40278
1057	2.584	LGM	1057_UP_68-73_LGM	PLUS	222	227	2.245	20.208	U. peregrina	89				5.04219	-0.760469	4.34219	4.34219
1057	2.584	LGM	1057_UP_68-73_LGM	PLUS	222	227	2.245	20.208	U. peregrina	89	0.678455	0.678455	1.40675	5.22375	-0.626455	4.52375	4.52375
1057	2.584	LGM	1057_UP_68-73_LGM	PLUS	222	227	2.245	20.208	U. peregrina	92	0.646186	0.646186	10.2253	5.18908	-0.514764	4.48908	4.48908
1057	2.584	LGM	1057_UP_68-73_LGM	PLUS	222	227	2.245	20.208	U. peregrina	94	0.659214	0.659214	6.56377	5.00363	-1.65065	4.30363	4.30363
1057	2.584	LGM	1057_UP_68-73_LGM	PLUS	222	227	2.245	20.208	U. peregrina	89	0.668446	0.668446	4.05346	5.18729	-1.52268	4.48729	4.48729
1057	2.584	LGM	1057_UP_68-73_LGM	PLUS	222	227	2.245	20.208	U. peregrina	106				5.14715	-0.688701	4.44715	4.44715
1057	2.584	LGM	1057_UP_68-73_LGM	PLUS	222	227	2.245	20.208	U. peregrina	90	0.64076	0.64076	11.7933	5.10918	-0.531814	4.40918	4.40918
1057	2.584	LGM	1057_UP_73-78_LGM	PACMAN	227	232	2.295	20.903	U. peregrina	162				5.2184	-1.15911	4.5184	4.5184
1057	2.584	LGM	1057_UP_73-78_LGM	PLUS	227	232	2.295	20.903	U. peregrina	84	0.666503	0.666503	4.57618	4.94142	-0.682541	4.24142	4.24142
1057	2.584	LGM	1057_UP_73-78_LGM	PLUS	227	232	2.295	20.903	U. peregrina	80	0.670355	0.670355	3.54289	5.31375	-0.599584	4.61375	4.61375
1057	2.584	LGM	1057_UP_73-78_LGM	PLUS	227	232	2.295	20.903	U. peregrina	93	0.660555	0.660555	6.19504	5.18724	-0.650396	4.48724	4.48724
1057	2.584	LGM	1057_UP_73-78_LGM	PLUS	227	232	2.295	20.903	U. peregrina	90	0.670928	0.670928	3.39008	5.09312	-0.513187	4.39312	4.39312
1057	2.584	LGM	1057_UP_73-78_LGM	PLUS	227	232	2.295	20.903	U. peregrina	78				5.12251	-0.490666	4.42251	4.42251
1057	2.584	LGM	1057_UP_73-78_LGM	PLUS	227	232	2.295	20.903	U. peregrina	86	0.587632	0.587632	28.6616	5.0614	-0.743471	4.3614	4.3614
1057	2.584	LGM	1057_UP_73-78_LGM	PLUS	227	232	2.295	20.903	U. peregrina	99	0.700648	0.700648	-4.20134	5.21442	-0.55633	4.51442	4.51442
1057	2.584	LGM	1057_UP_78-83_LGM	PLUS	232	237	2.345	21.598	U. peregrina	90	0.654779	0.654779	7.79438	5.06262	-0.781503	4.36262	4.36262
1057	2.584	LGM	1057_UP_78-83_LGM	PLUS	232	237	2.345	21.598	U. peregrina	96	0.64206	0.64206	11.4152	5.03867	-0.667027	4.33867	4.33867
1057	2.584	LGM	1057_UP_78-83_LGM	PLUS	232	237	2.345	21.598	U. peregrina	95	0.643424	0.643424	11.0204	4.96892	-0.716973	4.26892	4.26892
1057	2.584	LGM	1057_UP_83-88_LGM	PACMAN	237	242	2.395	22.293	U. peregrina	168	0.737492	0.737492	-12.7983	5.10911	-0.565169	4.40911	4.40911
1057	2.584	LGM	1057_UP_83-88_LGM	PLUS	237	242	2.395	22.293	U. peregrina	88	0.637559	0.637559	12.7308	5.10051	-0.533782	4.40051	4.40051
1057	2.584	LGM	1057_UP_83-88_LGM	PLUS	237	242	2.395	22.293	U. peregrina	93				5.07832	-0.601322	4.37832	4.37832
1057	2.584	LGM	1057_UP_83-88_LGM	PLUS	237	242	2.395	22.293	U. peregrina	91	0.672354	0.672354	3.01093	5.09091	-0.675367	4.39091	4.39091
1057	2.584	LGM	1057_UP_83-88_LGM	PLUS	237	242	2.395	22.293	U. peregrina	84				5.0752	-0.623279	4.3752	4.3752
1057	2.584	LGM	1057_UP_83-88_LGM	PLUS	237	242	2.395	22.293	U. peregrina	80				4.88627	-0.72678	4.18627	4.18627
1057	2.584	LGM	1057_UP_83-88_LGM	PLUS	237	242	2.395	22.293	U. peregrina	98				4.95472	-0.542506	4.25472	4.25472
1057	2.584	LGM	1057_UP_83-88_LGM	PLUS	237	242	2.395	22.293	U. peregrina	108	0.63754	0.63754	12.7364	5.03563	-0.623395	4.33563	4.33563
1057	2.584	LGM	1057_UP_83-88_LGM	PLUS	237	242	2.395	22.293	U. peregrina	86	0.683946	0.683946	-0.0134746	5.13289	-0.735173	4.43289	4.43289
15JPC	2.626	LGM	15JPC_CN_640-645_LGM	PACMAN	640	645	6.425	19.9894	C. neoteretis	164	0.625236	0.625236	16.4275	5.30075	-0.645232	4.80075	4.80075
15JPC	2.626	LGM	15JPC_CN_685-690_LGM	PACMAN	685	690	6.875	20.2958	C. neoteretis	159				5.31001	-0.856115	4.81001	4.81001
15JPC	2.626	LGM	15JPC_CN_680-685_LGM	PACMAN	680	685	6.825	20.2617	C. neoteretis	156	0.680549	0.680549	0.862442		1.68647
15JPC	2.626	LGM	15JPC_CN_680-685_LGM	PLUS	680	685	6.825	20.2617	C. neoteretis	77				4.91945	-0.598414	4.41945	4.41945
15JPC	2.626	LGM	15JPC_CN_640-645_LGM	PLUS	640	645	6.425	19.9894	C. neoteretis	91				5.27905	-0.621873	4.77905	4.77905
15JPC	2.626	LGM	15JPC_CN_635-640_LGM	PLUS	635	640	6.375	19.9553	C. neoteretis	82	0.631001	0.631001	14.6802	5.32045	-0.287235	4.82045	4.82045
15JPC	2.626	LGM	15JPC_CN_685-690_LGM	PLUS	685	690	6.875	20.2958	C. neoteretis	91				5.4047	-0.702545	4.9047	4.9047
15JPC	2.626	LGM	15JPC_CN_680-685_LGM	PLUS	680	685	6.825	20.2617	C. neoteretis	93	0.628788	0.628788	15.347	5.29966	-0.807323	4.79966	4.79966
15JPC	2.626	LGM	15JPC_CN_685-690_LGM	PLUS	685	690	6.875	20.2958	C. neoteretis	85	0.691406	0.691406	-1.908	5.34418	-0.843745	4.84418	4.84418
15JPC	2.626	LGM	15JPC_CN_635-640_LGM	PLUS	635	640	6.375	19.9553	C. neoteretis	94	0.664074	0.664074	5.23386	5.13749	-0.251766	4.63749	4.63749
15JPC	2.626	LGM	15JPC_CN_690-685_LGM	PLUS	690	695	6.925	20.3298	C. neoteretis	95				5.368	-0.809403	4.868	4.868
15JPC	2.626	LGM	15JPC_CN_640-645_LGM	PLUS	640	645	6.425	19.9894	C. neoteretis	82	0.623283	0.623283	17.0264	5.33047	-0.705894	4.83047	4.83047
15JPC	2.626	LGM	15JPC_CN_640-645_LGM	PLUS	640	645	6.425	19.9894	C. neoteretis	83	0.657916	0.657916	6.92239	5.30489	-0.714022	4.80489	4.80489
15JPC	2.626	LGM	15JPC_CN_635-640_LGM	PLUS	635	640	6.375	19.9553	C. neoteretis	92				5.3405	-0.318556	4.8405	4.8405
15JPC	2.626	LGM	15JPC_CN_680-685_LGM	PLUS	680	685	6.825	20.2617	C. neoteretis	93	0.645037	0.645037	10.5553	5.3465	-0.785014	4.8465	4.8465
15JPC	2.626	LGM	15JPC_CN_680-685_LGM	PLUS	680	685	6.825	20.2617	C. neoteretis	95				5.28202	-0.783115	4.78202	4.78202
15JPC	2.626	LGM	15JPC_CN_635-640_LGM	PLUS	635	640	6.375	19.9553	C. neoteretis	79	0.701641	0.701641	-4.44445	5.2709	-0.409898	4.7709	4.7709
15JPC	2.626	LGM	15JPC_CN_685-690_LGM	PLUS	685	690	6.875	20.2958	C. neoteretis	88	0.692412	0.692412	-2.16056	5.27895	-0.800482	4.77895	4.77895
15JPC	2.626	LGM	15JPC_CN_640-645_LGM	PLUS	640	645	6.425	19.9894	C. neoteretis	85	0.621149	0.621149	17.6854	5.30837	-0.540688	4.80837	4.80837
15JPC	2.626	LGM	15JPC_CN_685-690_LGM	PLUS	685	690	6.875	20.2958	C. neoteretis	88	0.728303	0.728303	-10.7316	5.30424	-0.690142	4.80424	4.80424
15JPC	2.626	LGM	15JPC_CN_635-640_LGM	PLUS	635	640	6.375	19.9553	C. neoteretis	80	0.654772	0.654772	7.79643	5.11554	-0.549919	4.61554	4.61554
15JPC	2.626	LGM	15JPC_CN_685-690_LGM	PLUS	685	690	6.875	20.2958	C. neoteretis	96	0.656275	0.656275	7.37753		-0.942744
15JPC	2.626	LGM	15JPC_CN_635-640_LGM	PLUS	635	640	6.375	19.9553	C. neoteretis	91	0.609485			6.33286	0.0131039	5.83286
15JPC	2.626	LGM	15JPC_CN_640-645_LGM	PLUS	640	645	6.425	19.9894	C. neoteretis	87	0.675177	0.675177	2.26524	5.26175	-0.617251	4.76175	4.76175
15JPC	2.626	LGM	15JPC_CN_680-685_LGM	PLUS	680	685	6.825	20.2617	C. neoteretis	95	0.668412	0.668412	4.06261	5.46856	-0.752923	4.96856	4.96856
15JPC	2.626	LGM	15JPC_CN_640-645_LGM	PLUS	640	645	6.425	19.9894	C. neoteretis	101	0.660159	0.660159	6.30389	5.34479	-0.647145	4.84479	4.84479
15JPC	2.626	LGM	15JPC_CN_635-640_LGM	PLUS	635	640	6.375	19.9553	C. neoteretis	104	0.724926	0.724926	-9.9594	5.29054	-0.486636	4.79054	4.79054
15JPC	2.626	LGM	15JPC_CN_685-690_LGM	PLUS	685	690	6.875	20.2958	C. neoteretis	102				5.36389	-0.80642	4.86389	4.86389
15JPC	2.626	LGM	15JPC_GA_645-650_LGM	PACMAN	645	650	6.475	20.0234	G. affinis	161	0.727707	0.727707	-10.5958	5.73618	-1.49578	4.83618	4.83618
15JPC	2.626	LGM	15JPC_GA_690-695_LGM	PACMAN	690	695	6.925	20.3298	G. affinis	166				5.62138	-1.57718	4.72138	4.72138
15JPC	2.626	LGM	15JPC_GA_680-685_LGM	PLUS	680	685	6.825	20.2617	G. affinis	78	0.716993	0.716993	-8.11886	5.5695	-1.71784	4.6695	4.6695
15JPC	2.626	LGM	15JPC_GA_685-690_LGM	PLUS	685	690	6.875	20.2958	G. affinis	94				5.60397	-1.49614	4.70397	4.70397
15JPC	2.626	LGM	15JPC_GA_620-625_LGM	PLUS	620	625	6.225	19.8532	G. affinis	92	0.691719	0.691719	-1.98675	5.69819	-1.61751	4.79819	4.79819
15JPC	2.626	LGM	15JPC_GA_640-645_LGM	PLUS	640	645	6.425	19.9894	G. affinis	82	0.686148	0.686148	-0.576847	5.61812	-1.48682	4.71812	4.71812
15JPC	2.626	LGM	15JPC_GA_625-630_LGM	PLUS	625	630	6.275	19.8872	G. affinis	82	0.634946	0.634946	13.5028	5.64966	-1.09053	4.74966	4.74966
15JPC	2.626	LGM	15JPC_GA_675-680_LGM	PLUS	675	680	6.775	20.2277	G. affinis	86	0.641437	0.641437	11.5965	5.63443	-1.51677	4.73443	4.73443
15JPC	2.626	LGM	15JPC_GA_635-640_LGM	PLUS	635	640	6.375	19.9553	G. affinis	92	0.746642	0.746642	-14.8084	5.60294	-1.16314	4.70294	4.70294
15JPC	2.626	LGM	15JPC_GA_725-735_LGM	PLUS	725	730	7.275	20.5682	G. affinis	92				5.74206	-0.838603	4.84206	4.84206
15JPC	2.626	LGM	15JPC_GA_620-625_LGM	PLUS	620	625	6.225	19.8532	G. affinis	91	0.768774	0.768774	-19.4842	5.76371	-1.2462	4.86371	4.86371
15JPC	2.626	LGM	15JPC_GA_630-635_LGM	PLUS	630	635	6.325	19.9213	G. affinis	89	0.672208	0.672208	3.04966	5.41215	-0.866549	4.51215	4.51215
15JPC	2.626	LGM	15JPC_GA_645-650_LGM	PLUS	645	650	6.475	20.0234	G. affinis	96				5.64655	-1.30241	4.74655	4.74655
15JPC	2.626	LGM	15JPC_GA_630-635_LGM	PLUS	630	635	6.325	19.9213	G. affinis	80	0.649176	0.649176	9.37233	5.6218	-1.18914	4.7218	4.7218
15JPC	2.626	LGM	15JPC_GA_680-685_LGM	PLUS	680	685	6.825	20.2617	G. affinis	86	0.667913	0.667913	4.19655	5.14404	-1.53577	4.24404	4.24404
15JPC	2.626	LGM	15JPC_GA_640-645_LGM	PLUS	640	645	6.425	19.9894	G. affinis	91	0.690266	0.690266	-1.62109	5.48639	-1.37668	4.58639	4.58639
15JPC	2.626	LGM	15JPC_GA_625-630_LGM	PLUS	625	630	6.275	19.8872	G. affinis	93	0.669769	0.669769	3.6992	5.51365	-1.43238	4.61365	4.61365
15JPC	2.626	LGM	15JPC_GA_690-695_LGM	PLUS	690	695	6.925	20.3298	G. affinis	84	0.682351	0.682351	0.396736	5.69329	-1.48061	4.79329	4.79329
15JPC	2.626	LGM	15JPC_GA_690-695_LGM	PLUS	690	695	6.925	20.3298	G. affinis	85	0.686708	0.686708	-0.71942	5.66395	-1.50896	4.76395	4.76395
15JPC	2.626	LGM	15JPC_GA_625-630_LGM	PLUS	625	630	6.275	19.8872	G. affinis	89	0.680417	0.680417	0.896732	5.71948	-1.10996	4.81948	4.81948
15JPC	2.626	LGM	15JPC_GA_675-680_LGM	PLUS	675	680	6.775	20.2277	G. affinis	83	0.683261	0.683261	0.162625	5.48552	-1.58961	4.58552	4.58552
15JPC	2.626	LGM	15JPC_GA_645-650_LGM	PLUS	645	650	6.475	20.0234	G. affinis	94	0.726781	0.726781	-10.3844	5.67215	-1.29975	4.77215	4.77215
15JPC	2.626	LGM	15JPC_GA_680-685_LGM	PLUS	680	685	6.825	20.2617	G. affinis	93	0.730034	0.730034	-11.1246	5.51494	-1.49579	4.61494	4.61494
15JPC	2.626	LGM	15JPC_GA_620-625_LGM	PLUS	620	625	6.225	19.8532	G. affinis	96	0.681424	0.681424	0.636113	5.65038	-1.56518	4.75038	4.75038
15JPC	2.626	LGM	15JPC_GA_630-635_LGM	PLUS	630	635	6.325	19.9213	G. affinis	80				5.75227	-1.12765	4.85227	4.85227
15JPC	2.626	LGM	15JPC_GA_680_685_LGM	PLUS	680	685	6.825	20.2617	G. affinis	78				5.60336	-1.56116	4.70336	4.70336
15JPC	2.626	LGM	15JPC_GA_625-630_LGM	PLUS	625	630	6.275	19.8872	G. affinis	91	0.70406	0.70406	-5.03353	5.65983	-1.35956	4.75983	4.75983
15JPC	2.626	LGM	15JPC_GA_690-695_LGM	PLUS	690	695	6.925	20.3298	G. affinis	86	0.694215	0.694215	-2.61122	5.56728	-1.65763	4.66728	4.66728
15JPC	2.626	LGM	15JPC_GA_675-680_LGM	PLUS	675	680	6.775	20.2277	G. affinis	88	0.626585	0.626585	16.0158	5.64714	-1.61489	4.74714	4.74714
15JPC	2.626	LGM	15JPC_GA_685-690_LGM	PLUS	685	690	6.875	20.2958	G. affinis	83				5.4427	-1.86061	4.5427	4.5427
15JPC	2.626	LGM	15JPC_GA_620-625_LGM	PLUS	620	625	6.225	19.8532	G. affinis	86	0.686617	0.686617	-0.696415	5.61478	-1.44089	4.71478	4.71478
15JPC	2.626	LGM	15JPC_GA_620-625_LGM	PLUS	620	625	6.225	19.8532	G. affinis	95	0.655822	0.655822	7.50341	5.1849	-1.60605	4.2849	4.2849
15JPC	2.626	LGM	15JPC_GA_690-695_LGM	PLUS	690	695	6.925	20.3298	G. affinis	99	0.701703	0.701703	-4.4595	5.5472	-1.35402	4.6472	4.6472
15JPC	2.626	LGM	15JPC_UP_630-635_LGM	PACMAN	630	635	6.325	19.9213	U. peregrina	170	0.682303	0.682303	0.409151	5.42913	-0.960825	4.72913	4.72913
15JPC	2.626	LGM	15JPC_UP_675-680_LGM	PACMAN	675	680	6.775	20.2277	U. peregrina	162	0.644977	0.644977	10.5727	5.39992	-0.637862	4.69992	4.69992
15JPC	2.626	LGM	15JPC_UP_685-690_LGM	PLUS	685	690	6.875	20.2958	U. peregrina	96				5.38723	-1.02962	4.68723	4.68723
15JPC	2.626	LGM	15JPC_UP_635-640_LGM	PLUS	635	640	6.375	19.9553	U. peregrina	91	0.720809	0.720809	-9.00903	5.43024	-0.915968	4.73024	4.73024
15JPC	2.626	LGM	15JPC_UP_680-685_LGM	PLUS	680	685	6.825	20.2617	U. peregrina	77				4.95949	-0.994896	4.25949	4.25949
15JPC	2.626	LGM	15JPC_UP_640-645_LGM	PLUS	640	645	6.425	19.9894	U. peregrina	87	0.673788	0.673788	2.63137	5.52059	-0.810811	4.82059	4.82059
15JPC	2.626	LGM	15JPC_UP_645-650_LGM	PLUS	645	650	6.475	20.0234	U. peregrina	89	0.663315	0.663315	5.44045	5.44314	-0.95957	4.74314	4.74314
15JPC	2.626	LGM	15JPC_UP_690-695_LGM	PLUS	690	695	6.925	20.3298	U. peregrina	87	0.66937	0.66937	3.80585	5.39813	-1.04811	4.69813	4.69813
15JPC	2.626	LGM	15JPC_UP_675-680_LGM	PLUS	675	680	6.775	20.2277	U. peregrina	84	0.707274	0.707274	-5.81034	5.55697	-0.942091	4.85697	4.85697
15JPC	2.626	LGM	15JPC_UP_690-695_LGM	PLUS	690	695	6.925	20.3298	U. peregrina	89	0.704929	0.704929	-5.24414	5.48014	-1.16708	4.78014	4.78014
15JPC	2.626	LGM	15JPC_UP_635-640_LGM	PLUS	635	640	6.375	19.9553	U. peregrina	80	0.67909	0.67909	1.24152	5.43008	-0.627573	4.73008	4.73008
15JPC	2.626	LGM	15JPC_UP_680-685_LGM	PLUS	680	685	6.825	20.2617	U. peregrina	81	0.672607	0.672607	2.94403	5.43602	-0.865254	4.73602	4.73602
15JPC	2.626	LGM	15JPC_UP_645-650_LGM	PLUS	645	650	6.475	20.0234	U. peregrina	86	0.679452	0.679452	1.1472	5.5058	-1.02696	4.8058	4.8058
15JPC	2.626	LGM	15JPC_UP_685-690_LGM	PLUS	685	690	6.875	20.2958	U. peregrina	88	0.678721	0.678721	1.33749	5.34233	-1.07873	4.64233	4.64233
15JPC	2.626	LGM	15JPC_UP_640-645_LGM	PLUS	640	645	6.425	19.9894	U. peregrina	80	0.629934	0.629934	15.0012	5.25302	-0.799038	4.55302	4.55302
15JPC	2.626	LGM	15JPC_UP_630-635_LGM	PLUS	630	635	6.325	19.9213	U. peregrina	88	0.680129	0.680129	0.971442	5.47982	-0.619153	4.77982	4.77982
15JPC	2.626	LGM	15JPC_UP_635-640_LGM	PLUS	635	640	6.375	19.9553	U. peregrina	96				5.42167	-0.663131	4.72167	4.72167
15JPC	2.626	LGM	15JPC_UP_680-685_LGM	PLUS	680	685	6.825	20.2617	U. peregrina	84	0.64952	0.64952	9.27484	5.35758	-0.993404	4.65758	4.65758
15JPC	2.626	LGM	15JPC_UP_645-650_LGM	PLUS	645	650	6.475	20.0234	U. peregrina	80	0.685424	0.685424	-0.392018	5.43654	-1.05107	4.73654	4.73654
15JPC	2.626	LGM	15JPC_UP_690-695_LGM	PLUS	690	695	6.925	20.3298	U. peregrina	80	0.664527	0.664527	5.111	5.3717	-1.15108	4.6717	4.6717
15JPC	2.626	LGM	15JPC_UP_675-680_LGM	PLUS	675	680	6.775	20.2277	U. peregrina	89				5.43219	-0.881029	4.73219	4.73219
15JPC	2.626	LGM	15JPC_UP_685-690_LGM	PLUS	685	690	6.875	20.2958	U. peregrina	79	0.746209	0.746209	-14.7142	5.19856	-1.18678	4.49856	4.49856
15JPC	2.626	LGM	15JPC_UP_640-645_LGM	PLUS	640	645	6.425	19.9894	U. peregrina	90	0.762197	0.762197	-18.1213	5.28078	-0.942399	4.58078	4.58078
15JPC	2.626	LGM	15JPC_UP_690-695_LGM	PLUS	690	695	6.925	20.3298	U. peregrina	92				5.35703	-1.12232	4.65703	4.65703
15JPC	2.626	LGM	15JPC_UP_680-685_LGM	PLUS	680	685	6.825	20.2617	U. peregrina	84	0.695839	0.695839	-3.01542	5.16105	-1.062	4.46105	4.46105
15JPC	2.626	LGM	15JPC_UP_645-650_LGM	PLUS	645	650	6.475	20.0234	U. peregrina	91				5.21161	-1.07183	4.51161	4.51161
15JPC	2.626	LGM	15JPC_UP_630-635_LGM	PLUS	630	635	6.325	19.9213	U. peregrina	93	0.688012	0.688012	-1.05094	5.10643	-0.662232	4.40643	4.40643
15JPC	2.626	LGM	15JPC_UP_635-640_LGM	PLUS	635	640	6.375	19.9553	U. peregrina	95	0.694414	0.694414	-2.6608	5.13594	-0.882474	4.43594	4.43594
15JPC	2.626	LGM	15JPC_UP_630-635_LGM	PLUS	630	635	6.325	19.9213	U. peregrina	89	0.686564	0.686564	-0.682844	5.46054	-0.785402	4.76054	4.76054
15JPC	2.626	LGM	15JPC_UP_640-645_LGM	PLUS	640	645	6.425	19.9894	U. peregrina	98	0.666769	0.666769	4.50457	5.42658	-0.828709	4.72658	4.72658
1059	2.985	LGM	1059_GA_8-13_LGM	PACMAN	8	13	6.425	21.5119	G. affinis	155				5.57951	-2.52498	4.67951	4.67951
1059	2.985	LGM	1059_GA_118-123_LGM	PACMAN	118	123	6.025	20.5234	G. affinis	157				5.6473	-2.41794	4.7473	4.7473
1059	2.985	LGM	1059_GA_23-28_LGM	PACMAN	23	28	6.575	21.8826	G. affinis	160				5.35073	-0.84977	4.45073	4.45073
1059	2.985	LGM	1059_GA_133-138_LGM	PACMAN	133	138	6.175	20.8941	G. affinis	150	0.661317			4.13468	1.99145	3.23468
1059	2.985	LGM	1059_GA_98-103_LGM	PACMAN	98	103	5.825	20.0291	G. affinis	169	0.671821			4.19933	1.88609	3.29933
1059	2.985	LGM	1059_GA_78-83_LGM	PACMAN	78	83	5.625	19.5348	G. affinis	150	0.596167	0.596167	25.7488		2.034
1059	2.985	LGM	1059_GA_93-98_LGM	PLUS	93	98	5.775	19.9055	G. affinis	95	0.686047	0.686047	-0.550934	5.59646	-2.37645	4.69646	4.69646
1059	2.985	LGM	1059_GA_148-3_LGM	PLUS	148	153	6.325	21.2648	G. affinis	88				5.29866	-2.59198	4.39866	4.39866
1059	2.985	LGM	1059_GA_98-103_LGM	PLUS	98	103	5.825	20.0291	G. affinis	92	0.697873	0.697873	-3.51896	5.52948	-2.64468	4.62948	4.62948
1059	2.985	LGM	1059_GA_3-8_LGM	PLUS	3	8	6.375	21.3884	G. affinis	90	0.641926	0.641926	11.4543	5.69039	-2.46346	4.79039	4.79039
1059	2.985	LGM	1059_GA_138-143_LGM	PLUS	138	143	6.225	21.0176	G. affinis	77				5.67084	-2.53757	4.77084	4.77084
1059	2.985	LGM	1059_GA_28-33_LGM	PLUS	28	33	6.625	22.0062	G. affinis	91	0.698004	0.698004	-3.55124	5.51605	-2.74289	4.61605	4.61605
1059	2.985	LGM	1059_GA_113-118_LGM	PLUS	113	118	5.975	20.3998	G. affinis	87				5.40712	-2.47807	4.50712	4.50712
1059	2.985	LGM	1059_GA_108-118_LGM	PLUS	108	113	5.925	20.2762	G. affinis	92	0.70711	0.70711	-5.77081	5.49995	-2.65599	4.59995	4.59995
1059	2.985	LGM	1059_GA_73-78_LGM	PLUS	73	78	5.575	19.4112	G. affinis	83	0.678421	0.678421	1.4157	5.68966	-2.55133	4.78966	4.78966
1059	2.985	LGM	1059_GA_8-13_LGM	PLUS	8	13	6.425	21.5119	G. affinis	79				5.28487	-2.48433	4.38487	4.38487
1059	2.985	LGM	1059_GA_3-8_LGM	PLUS	3	8	6.375	21.3884	G. affinis	80				5.53654	-2.50658	4.63654	4.63654
1059	2.985	LGM	1059_GA_133-143_LGM	PLUS	133	138	6.175	20.8941	G. affinis	84				5.52742	-2.54596	4.62742	4.62742
1059	2.985	LGM	1059_GA_73-78_LGM	PLUS	73	78	5.575	19.4112	G. affinis	80				5.39509	-2.61436	4.49509	4.49509
1059	2.985	LGM	1059_GA_28-33_LGM	PLUS	28	33	6.625	22.0062	G. affinis	81	0.69723	0.69723	-3.36017	5.58626	-2.79844	4.68626	4.68626
1059	2.985	LGM	1059_GA_23-33_LGM	PLUS	23	28	6.625	22.0062	G. affinis	93				5.50563	-2.51728	4.60563	4.60563
1059	2.985	LGM	1059_GA_93-103_LGM	PLUS	93	98	5.775	19.9055	G. affinis	80				5.70588	-2.29628	4.80588	4.80588
1059	2.985	LGM	1059_GA_113-118_LGM	PLUS	113	118	5.975	20.3998	G. affinis	80	0.672701	0.672701	2.91905	5.60425	-2.29781	4.70425	4.70425
1059	2.985	LGM	1059_GA_3-8_LGM	PLUS	3	8	6.375	21.3884	G. affinis	88	0.727973	0.727973	-10.6564	5.49079	-2.07898	4.59079	4.59079
1059	2.985	LGM	1059_GA_73-78_LGM	PLUS	73	78	5.575	19.4112	G. affinis	80				5.60558	-2.3434	4.70558	4.70558
1059	2.985	LGM	1059_GA_93-98_LGM	PLUS	93	98	5.775	19.9055	G. affinis	78	0.733607	0.733607	-11.9304	5.52755	-2.56897	4.62755	4.62755
1059	2.985	LGM	1059_GA_113-118_LGM	PLUS	113	118	5.975	20.3998	G. affinis	84	0.715315	0.715315	-7.72464	5.35824	-2.53862	4.45824	4.45824
1059	2.985	LGM	1059_GA_73-78_LGM	PLUS	73	78	5.575	19.4112	G. affinis	95	0.710331	0.710331	-6.54296	5.63319	-2.60063	4.73319	4.73319
1059	2.985	LGM	1059_GA_148-3_LGM	PLUS	148	153	6.325	21.2648	G. affinis	80				5.28563	-3.68946	4.38563	4.38563
1059	2.985	LGM	1059_GA_0-3_LGM	PLUS	0	3	6.335	21.2895	G. affinis	88	0.650343	0.650343	9.04158	5.52943	-2.32673	4.62943	4.62943
1059	2.985	LGM	1059_UP_93-98_LGM	PACMAN	93	98	5.775	19.9055	U. peregrina	167				5.30309	-1.05196	4.60309	4.60309
1059	2.985	LGM	1059_UP_28-33_LGM	PACMAN	28	33	6.625	22.0062	U. peregrina	155				5.09371	-1.04623	4.39371	4.39371
1059	2.985	LGM	1059_UP_118-123_LGM	PACMAN	118	123	6.025	20.5234	U. peregrina	151	0.702633	0.702633	-4.68653	5.23362	-1.30933	4.53362	4.53362
1059	2.985	LGM	1059_UP_133-138_LGM	PACMAN	133	138	6.175	20.8941	U. peregrina	163				5.25996	-1.31951	4.55996	4.55996
1059	2.985	LGM	1059_UP_113-118_LGM	PACMAN	113	118	5.975	20.3998	U. peregrina	152	0.739603	0.739603	-13.2661	5.65476	-1.03749	4.95476	4.95476
1059	2.985	LGM	1059_UP_8-13_LGM	PACMAN	8	13	6.425	21.5119	U. peregrina	153	0.679963	0.679963	1.01463	5.43134	-0.921488	4.73134	4.73134
1059	2.584	LGM	1059_UP_98-103_LGM	PLUS	98	103	5.825	20.0291	U. peregrina	88	0.676024	0.676024	2.04266	5.24166	-1.11989	4.54166	4.54166
1059	2.985	LGM	1059_UP_3-8_LGM	PLUS	3	8	6.375	21.3884	U. peregrina	89	0.674066	0.674066	2.55803	5.66627	-2.58624	4.96627	4.96627
1059	2.985	LGM	1059_UP_103-108_LGM	PLUS	103	108	5.875	20.1526	U. peregrina	91	0.708112	0.708112	-6.01171	5.13584	-1.27287	4.43584	4.43584
1059	2.985	LGM	1059_UP_103-113_LGM	PLUS	103	108	5.875	20.1526	U. peregrina	95	0.68357	0.68357	0.0832	5.08116	-1.21793	4.38116	4.38116
1059	2.985	LGM	1059_UP_148-3_LGM	PLUS	148	153	6.325	21.2648	U. peregrina	88	0.670581	0.670581	3.4826	5.15275	-0.96217	4.45275	4.45275
1059	2.985	LGM	1059_UP_143-148_LGM	PLUS	143	148	6.275	21.1412	U. peregrina	91	0.695087	0.695087	-2.8285	5.20744	-1.04878	4.50744	4.50744
1059	2.985	LGM	1059_UP_73-78_LGM	PLUS	73	78	5.575	19.4112	U. peregrina	83	0.638675	0.638675	12.4027	5.18632	-1.2908	4.48632	4.48632
1059	2.985	LGM	1059_UP_78-83_LGM	PLUS	78	83	5.625	19.5348	U. peregrina	82	0.637909	0.637909	12.6277	5.19972	-1.15169	4.49972	4.49972
1059	2.985	LGM	1059_UP_8-13_LGM	PLUS	8	13	6.425	21.5119	U. peregrina	84	0.686931	0.686931	-0.776257	5.16109	-1.07718	4.46109	4.46109
1059	2.985	LGM	1059_UP_103-113_LGM	PLUS	103	108	5.875	20.1526	U. peregrina	82	0.712232	0.712232	-6.99557	5.20637	-1.25068	4.50637	4.50637
1059	2.985	LGM	1059_UP_3-8_LGM	PLUS	3	8	6.375	21.3884	U. peregrina	92	0.620851	0.620851	17.7777	5.16441	-0.99044	4.46441	4.46441
1059	2.985	LGM	1059_UP_93-98_LGM	PLUS	93	98	5.775	19.9055	U. peregrina	84	0.704603	0.704603	-5.16526	5.13762	-1.09873	4.43762	4.43762
1059	2.985	LGM	1059_UP_8-13_LGM	PLUS	8	13	6.425	21.5119	U. peregrina	89	0.707523	0.707523	-5.87033	5.09795	-1.09798	4.39795	4.39795
1059	2.985	LGM	1059_UP_118-123_LGM	PLUS	118	123	6.025	20.5234	U. peregrina	86	0.687955	0.687955	-1.03645	5.22997	-1.24254	4.52997	4.52997
1059	2.985	LGM	1059_UP_23-28_LGM	PLUS	23	28	6.625	22.0062	U. peregrina	83	0.65321	0.65321	8.23351	5.12688	-1.18523	4.42688	4.42688
1059	2.985	LGM	1059_UP_143-3_LGM	PLUS	143	148	6.275	21.1412	U. peregrina	82				5.52728	-2.45251	4.82728	4.82728
1059	2.985	LGM	1059_UP_133-143_LGM	PLUS	133	138	6.175	20.8941	U. peregrina	92	0.64881	0.64881	9.47646	5.22906	-1.1894	4.52906	4.52906
1059	2.985	LGM	1059_UP_78-83_LGM	PLUS	78	83	5.625	19.5348	U. peregrina	84	0.730318	0.730318	-11.1889	5.09057	-1.18247	4.39057	4.39057
1059	2.985	LGM	1059_UP_28-33_LGM	PLUS	28	33	6.625	22.0062	U. peregrina	95	0.714945	0.714945	-7.63751	5.1432	-1.04099	4.4432	4.4432
1059	2.985	LGM	1059_UP_118-123_LGM	PLUS	118	123	6.025	20.5234	U. peregrina	94	0.641614	0.641614	11.5449	5.11967	-1.33155	4.41967	4.41967
1059	2.985	LGM	1059_UP_98-103_LGM	PLUS	98	103	5.825	20.0291	U. peregrina	95	0.719737	0.719737	-8.75983	5.08426	-1.25599	4.38426	4.38426
1059	2.985	LGM	1059_UP_8-13_LGM	PLUS	8	13	6.425	21.5119	U. peregrina	96				5.24151	-1.14248	4.54151	4.54151
1059	2.985	LGM	1059_UP_3-8_LGM	PLUS	3	8	6.375	21.3884	U. peregrina	85	0.677569	0.677569	1.63803	5.14619	-0.985093	4.44619	4.44619
1059	2.985	LGM	1059_UP_73-78_LGM	PLUS	73	78	5.575	19.4112	U. peregrina	82	0.697027	0.697027	-3.30995	5.25399	-1.10806	4.55399	4.55399
1059	2.985	LGM	1059_UP_23-28_LGM	PLUS	23	28	6.625	22.0062	U. peregrina	94				5.20794	-0.871877	4.50794	4.50794
1059	2.985	LGM	1059_UP_93-98_LGM	PLUS	93	98	5.775	19.9055	U. peregrina	80	0.694893	0.694893	-2.7803	5.13702	-1.18509	4.43702	4.43702
1059	2.985	LGM	1059_UP_98-103_LGM	PLUS	98	103	5.825	20.0291	U. peregrina	91	0.658041	0.658041	6.88783	5.02374	-1.19202	4.32374	4.32374
1059	2.985	LGM	1059_UP_28-33_LGM	PLUS	28	33	6.625	22.0062	U. peregrina	89	0.632432	0.632432	14.2516	5.04344	-0.953095	4.34344	4.34344
1059	2.985	LGM	1059_UP_8-13_LGM	PLUS	8	13	6.425	21.5119	U. peregrina	78	0.671521	0.671521	3.23232	5.17794	-0.85919	4.47794	4.47794
1059	2.985	LGM	1059_UP_73-83_LGM	PLUS	73	78	5.575	19.4112	U. peregrina	86				5.13708	-1.26628	4.43708	4.43708
1059	2.985	LGM	1059_UP_93-98_LGM	PLUS	93	98	5.775	19.9055	U. peregrina	81	0.683938	0.683938	-0.0114378	5.18444	-1.01444	4.48444	4.48444
1059	2.985	LGM	1059_UP_3-8_LGM	PLUS	3	8	6.375	21.3884	U. peregrina	87	0.726873	0.726873	-10.4054	5.27493	-1.00738	4.57493	4.57493
1059	2.985	LGM	1059_UP_23-28_LGM	PLUS	23	28	6.625	22.0062	U. peregrina	95				5.15562	-0.889733	4.45562	4.45562
1059	2.985	LGM	1059_UP_93-98_LGM	PLUS	93	98	5.775	19.9055	U. peregrina	83	0.685827	0.685827	-0.494951	5.38933	-1.16498	4.68933	4.68933
1059	2.985	LGM	1059_UP_93-98_LGM	PLUS	93	98	5.775	19.9055	U. peregrina	91	0.671103	0.671103	3.34342	4.93553	-1.27734	4.23553	4.23553
1059	2.985	LGM	1059_UP_73-78_LGM	PLUS	73	78	5.575	19.4112	U. peregrina	96				4.1076	2.001	3.4076
1059	2.985	LGM	1059_UP_93-98_LGM	PLUS	93	98	5.775	19.9055	U. peregrina	93	0.684279	0.684279	-0.0987447	5.15609	-1.25011	4.45609	4.45609
1059	2.985	LGM	1059_UP_28-33_LGM	PLUS	28	33	6.625	22.0062	U. peregrina	95	0.658516	0.658516	6.75635	4.99397	-1.13047	4.29397	4.29397
1059	2.985	LGM	1059_UP_3-8_LGM	PLUS	3	8	6.375	21.3884	U. peregrina	108	0.718837	0.718837	-8.55015	5.07557	-1.55999	4.37557	4.37557
1059	2.985	LGM	1059_UP_23-33_LGM	PLUS	23	28	6.625	22.0062	U. peregrina	96	0.680753	0.680753	0.809723	5.14909	-0.703671	4.44909	4.44909
1059	2.985	LGM	1059_UP_113-118_LGM	PLUS	113	118	5.975	20.3998	U. peregrina	95	0.724984	0.724984	-9.97289	5.15168	-1.31891	4.45168	4.45168
1059	2.985	LGM	1059_UP_63-68_LGM	PLUS	63	68	5.475	19.1641	U. peregrina	93	0.650139	0.650139	9.09913	5.17514	-1.23925	4.47514	4.47514
10JPC	3.015	LGM	10JPC_GA_565-570_LGM	PACMAN	565	570	5.675	20.5499	G. affinis	159				5.54215	-1.51875	4.64215	4.64215
10JPC	3.015	LGM	10JPC_GA_695-700_LGM	PACMAN	695	700	6.975	21.5817	G. affinis	159				5.5597	-1.57883	4.6597	4.6597
10JPC	3.015	LGM	10JPC_GA_575-580_LGM	PACMAN	575	580	5.775	20.6293	G. affinis	156	0.686324	0.686324	-0.621661	5.57684	-1.60168	4.67684	4.67684
10JPC	3.015	LGM	10JPC_GA_680-685_LGM	PACMAN	680	685	6.825	21.4627	G. affinis	162				5.19221	-1.1614	4.29221	4.29221
10JPC	3.015	LGM	10JPC_GA_565-570_LGM	PLUS	565	570	5.675	20.5499	G. affinis	80				5.47792	-1.36067	4.57792	4.57792
10JPC	3.015	LGM	10JPC_GA_690-695_LGM	PLUS	690	695	6.925	21.542	G. affinis	96				5.4785	-1.50841	4.5785	4.5785
10JPC	3.015	LGM	10JPC_GA_570-575_LGM	PLUS	570	575	5.725	20.5896	G. affinis	91				5.48731	-1.51622	4.58731	4.58731
10JPC	3.015	LGM	10JPC_GA_685-690_LGM	PLUS	685	690	6.875	21.5024	G. affinis	87	0.688715			4.14552	-1.80388	3.24552
10JPC	3.015	LGM	10JPC_GA_560-565_LGM	PLUS	560	565	5.625	20.5102	G. affinis	84	0.631073	0.631073	14.6586	5.4083	-1.84037	4.5083	4.5083
10JPC	3.015	LGM	10JPC_GA_680-685_LGM	PLUS	680	685	6.825	21.4627	G. affinis	89	0.723103	0.723103	-9.53995	5.50335	-1.61467	4.60335	4.60335
10JPC	3.015	LGM	10JPC_GA_695-700_LGM	PLUS	695	700	6.975	21.5817	G. affinis	83	0.582744	0.582744	30.3681	5.41765	-1.5166	4.51765	4.51765
10JPC	3.015	LGM	10JPC_GA_570-580_LGM	PLUS	570	575	5.725	20.5896	G. affinis	84				5.28566	-1.58658	4.38566	4.38566
10JPC	3.015	LGM	10JPC_GA_685-690_LGM	PLUS	685	690	6.875	21.5024	G. affinis	91	0.658266	0.658266	6.82546	5.54268	-1.69697	4.64268	4.64268
10JPC	3.015	LGM	10JPC_GA_685-690_LGM	PLUS	685	690	6.875	21.5024	G. affinis	84	0.709563	0.709563	-6.35945	5.43084	-1.72391	4.53084	4.53084
10JPC	3.015	LGM	10JPC_GA_565-570_LGM	PLUS	565	570	5.675	20.5499	G. affinis	80				5.45189	-1.78593	4.55189	4.55189
10JPC	3.015	LGM	10JPC_GA_690-695_LGM	PLUS	690	695	6.925	21.542	G. affinis	81	0.637982	0.637982	12.6064	5.40124	-1.74449	4.50124	4.50124
10JPC	3.015	LGM	10JPC_GA_695-700_LGM	PLUS	695	700	6.975	21.5817	G. affinis	84	0.720675	0.720675	-8.97799	5.62609	-1.56602	4.72609	4.72609
10JPC	3.015	LGM	10JPC_GA_570-575_LGM	PLUS	570	575	5.725	20.5896	G. affinis	88	0.707266	0.707266	-5.80843	5.57477	-1.39391	4.67477	4.67477
10JPC	3.015	LGM	10JPC_GA_570-575_LGM	PLUS	570	575	5.725	20.5896	G. affinis	96	0.696617	0.696617	-3.20843	5.32394	-1.52729	4.42394	4.42394
10JPC	3.015	LGM	10JPC_GA_685-690_LGM	PLUS	685	690	6.875	21.5024	G. affinis	87				4.79462	-1.67828	3.89462
10JPC	3.015	LGM	10JPC_GA_690-695_LGM	PLUS	690	695	6.925	21.542	G. affinis	86	0.660439	0.660439	6.22677	5.23837	-1.82781	4.33837	4.33837
10JPC	3.015	LGM	10JPC_GA_565-570_LGM	PLUS	565	570	5.675	20.5499	G. affinis	97	0.733881	0.733881	-11.992	5.50632	-1.47483	4.60632	4.60632
10JPC	3.015	LGM	10JPC_GA_685_690_LGM	PLUS	685	690	6.875	21.5024	G. affinis	95	0.658538	0.658538	6.75045	5.13988	-1.75795	4.23988	4.23988
10JPC	3.015	LGM	10JPC_GA_565-570_LGM	PLUS	565	570	5.675	20.5499	G. affinis	87	0.721215	0.721215	-9.10337	5.53369	-1.3987	4.63369	4.63369
10JPC	3.015	LGM	10JPC_GA_695-700_LGM	PLUS	695	700	6.975	21.5817	G. affinis	93	0.707215	0.707215	-5.79615	5.35987	-1.67905	4.45987	4.45987
10JPC	3.015	LGM	10JPC_GA_685-690_LGM	PLUS	685	690	6.875	21.5024	G. affinis	79				5.4831	-1.60631	4.5831	4.5831
10JPC	3.015	LGM	10JPC_GA_565-570_LGM	PLUS	565	570	5.675	20.5499	G. affinis	84				5.62383	-1.52309	4.72383	4.72383
10JPC	3.015	LGM	10JPC_GA_565-560_LGM	PLUS	565	570	5.675	20.5499	G. affinis	87	0.710569	0.710569	-6.59969	5.4158	-1.70507	4.5158	4.5158
10JPC	3.015	LGM	10JPC_GA_565-560_LGM	PLUS	565	570	5.675	20.5499	G. affinis	83	0.674644	0.674644	2.40561	5.43759	-1.38035	4.53759	4.53759
10JPC	3.015	LGM	10JPC_GA_690-695_LGM	PLUS	690	695	6.925	21.542	G. affinis	84	0.67275	0.67275	2.90605	5.46293	-1.54396	4.56293	4.56293
10JPC	3.015	LGM	10JPC_GA_690-695_LGM	PLUS	690	695	6.925	21.542	G. affinis	91	0.636169	0.636169	13.1405	5.69096	-1.53475	4.79096	4.79096
10JPC	3.015	LGM	10JPC_GA_565-580_LGM	PLUS	565	570	5.675	20.5499	G. affinis	105	0.671096	0.671096	3.34524	5.48422	-1.36538	4.58422	4.58422
10JPC	3.015	LGM	10JPC_GA_565-570_LGM	PLUS	565	570	5.675	20.5499	G. affinis	108	0.698426	0.698426	-3.65546	5.36557	-1.33422	4.46557	4.46557
10JPC	3.015	LGM	10JPC_UP_565-570_LGM	PACMAN	565	570	5.675	20.5499	U. peregrina	168	0.716454	0.716454	-7.99234	5.28314	-1.1087	4.58314	4.58314
10JPC	3.015	LGM	10JPC_UP_685-690_LGM	PACMAN	685	690	6.875	21.5024	U. peregrina	160	0.737353	0.737353	-12.7674	5.35917	-1.1779	4.65917	4.65917
10JPC	3.015	LGM	10JPC_UP_570-575_LGM	PACMAN	570	575	5.725	20.5896	U. peregrina	155	0.667304	0.667304	4.36049	5.57961	-2.69147	4.87961	4.87961
10JPC	3.015	LGM	10JPC_UP_565-570_LGM	PLUS	565	570	5.675	20.5499	U. peregrina	87				5.15528	-1.18418	4.45528	4.45528
10JPC	3.015	LGM	10JPC_UP_685-690_LGM	PLUS	685	690	6.875	21.5024	U. peregrina	93	0.684045			3.69758	-2.10685	2.99758
10JPC	3.015	LGM	10JPC_UP_570-575_LGM	PLUS	570	575	5.725	20.5896	U. peregrina	91	0.714406	0.714406	-7.51015	5.31033	-0.884209	4.61033	4.61033
10JPC	3.015	LGM	10JPC_UP_690-695_LGM	PLUS	690	695	6.925	21.542	U. peregrina	88	0.65371	0.65371	8.09329	5.22698	-1.28784	4.52698	4.52698
10JPC	3.015	LGM	10JPC_UP_690-695_LGM	PLUS	690	695	6.925	21.542	U. peregrina	88	0.699247	0.699247	-3.85764	5.34774	-1.13223	4.64774	4.64774
10JPC	3.015	LGM	10JPC_UP_685-690_LGM	PLUS	685	690	6.875	21.5024	U. peregrina	87	0.648628	0.648628	9.5282	5.32817	-1.11293	4.62817	4.62817
10JPC	3.015	LGM	10JPC_UP_565-570_LGM	PLUS	565	570	5.675	20.5499	U. peregrina	95	0.700127	0.700127	-4.07364	5.2003	-1.25739	4.5003	4.5003
10JPC	3.015	LGM	10JPC_UP_685-690_LGM	PLUS	685	690	6.875	21.5024	U. peregrina	92	0.687713	0.687713	-0.975148	5.16144	-0.943338	4.46144	4.46144
10JPC	3.015	LGM	10JPC_UP_570-575_LGM	PLUS	570	575	5.725	20.5896	U. peregrina	80	0.668506	0.668506	4.03737	5.38985	-1.18498	4.68985	4.68985
10JPC	3.015	LGM	10JPC_UP_690-695_LGM	PLUS	690	695	6.925	21.542	U. peregrina	79	0.682087	0.682087	0.464888	5.35948	-1.12343	4.65948	4.65948
10JPC	3.015	LGM	10JPC_UP_685-690_LGM	PLUS	685	690	6.875	21.5024	U. peregrina	95				5.31338	-1.08299	4.61338	4.61338
10JPC	3.015	LGM	10JPC_UP_565-560_LGM	PLUS	565	570	5.675	20.5499	U. peregrina	89	0.69068	0.69068	-1.72545	5.21605	-0.901266	4.51605	4.51605
10JPC	3.015	LGM	10JPC_UP_685-690_LGM	PLUS	685	690	6.875	21.5024	U. peregrina	85	0.675986	0.675986	2.05249	5.26286	-1.16523	4.56286	4.56286
10JPC	3.015	LGM	10JPC_UP_570-575_LGM	PLUS	570	575	5.725	20.5896	U. peregrina	95				5.23996	-1.05851	4.53996	4.53996
10JPC	3.015	LGM	10JPC_UP_690-695_LGM	PLUS	690	695	6.925	21.542	U. peregrina	85	0.713044	0.713044	-7.18816	5.04721	-1.33247	4.34721	4.34721
10JPC	3.015	LGM	10JPC_UP_565-570_LGM	PLUS	565	570	5.675	20.5499	U. peregrina	80	0.683958	0.683958	-0.016411	5.15578	-0.920357	4.45578	4.45578
10JPC	3.015	LGM	10JPC_UP_565-570_LGM	PLUS	565	570	5.675	20.5499	U. peregrina	90	0.67808	0.67808	1.50455	5.25704	-0.970335	4.55704	4.55704
10JPC	3.015	LGM	10JPC_UP_685-690_LGM	PLUS	685	690	6.875	21.5024	U. peregrina	95				5.33236	-1.01803	4.63236	4.63236
10JPC	3.015	LGM	10JPC_UP_570-575_LGM	PLUS	570	575	5.725	20.5896	U. peregrina	90	0.671404	0.671404	3.2633	5.19693	-1.198	4.49693	4.49693
10JPC	3.015	LGM	10JPC_UP_690-695_LGM	PLUS	690	695	6.925	21.542	U. peregrina	87	0.750125	0.750125	-15.5614	5.0926	-1.23683	4.3926	4.3926
10JPC	3.015	LGM	10JPC_UP_685-690_LGM	PLUS	685	690	6.875	21.5024	U. peregrina	92	0.700014	0.700014	-4.04604	5.33164	-1.10504	4.63164	4.63164
10JPC	3.015	LGM	10JPC_UP_690-695_LGM	PLUS	690	695	6.925	21.542	U. peregrina	95	0.685762	0.685762	-0.478239
10JPC	3.015	LGM	10JPC_UP_685-690_LGM	PLUS	685	690	6.875	21.5024	U. peregrina	95	0.686514	0.686514	-0.670056	5.00406	-1.2571	4.30406	4.30406
10JPC	3.015	LGM	10JPC_UP_690-695_LGM	PLUS	690	695	6.925	21.542	U. peregrina	80	0.676837	0.676837	1.82949	5.12799	-1.32053	4.42799	4.42799
10JPC	3.015	LGM	10JPC_UP_565-570_LGM	PLUS	565	570	5.675	20.5499	U. peregrina	81				5.03767	-2.17996	4.33767	4.33767
10JPC	3.015	LGM	10JPC_UP_685-690_LGM	PLUS	685	690	6.875	21.5024	U. peregrina	99	0.745602	0.745602	-14.5822	5.31461	-1.12587	4.61461	4.61461
10JPC	3.015	LGM	10JPC_UP_690-695_LGM	PLUS	690	695	6.925	21.542	U. peregrina	104	0.635373	0.635373	13.3762	5.23741	-1.22409	4.53741	4.53741
10JPC	3.015	LGM	10JPC_UP_685-690_LGM	PLUS	685	690	6.875	21.5024	U. peregrina	96	0.694767	0.694767	-2.74882	5.28848	-1.11748	4.58848	4.58848
1060	3.481	LGM	1060_UP_37-42_LGM	PACMAN	37	42	6.515	22.207	U. peregrina	160	0.670104	0.670104	3.6097	5.24373	-1.00728	4.54373	4.54373
1060	3.481	LGM	1060_UP_57-62_LGM	PACMAN	57	62	6.715	22.5427	U. peregrina	152				5.25628	-1.17946	4.55628	4.55628
1060	3.481	LGM	1060_UP_52-57_LGM	PACMAN	52	57	6.665	22.4588	U. peregrina	151	0.713433	0.713433	-7.28026		1.70303
1060	3.481	LGM	1060_UP_47-52_LGM	PACMAN	47	52	6.615	22.3749	U. peregrina	155	0.689362	0.689362	-1.39283		1.66926
1060	3.481	LGM	1060_UP_32-37_LGM	PACMAN	32	37	6.465	22.1231	U. peregrina	164	0.731791			5.70969	-1.53983	5.00969
1060	3.481	LGM	1060_UP_145-150_LGM	PLUS	145	150	6.095	21.5021	U. peregrina	90	0.695254	0.695254	-2.87014	5.1852	-1.08736	4.4852	4.4852
1060	3.481	LGM	1060_UP_0-5_LGM	PLUS	0	5	6.145	21.5861	U. peregrina	87				5.31815	-0.95558	4.61815	4.61815
1060	3.481	LGM	1060_UP_5-10_LGM	PLUS	5	10	6.195	21.67	U. peregrina	92	0.616478	0.616478	19.1436	5.18991	-0.96174	4.48991	4.48991
1060	3.481	LGM	1060_UP_140-145_LGM	PLUS	140	145	6.045	21.4182	U. peregrina	85				5.11625	-0.805568	4.41625	4.41625
1060	3.481	LGM	1060_UP_135-140_LGM	PLUS	135	140	5.995	21.3343	U. peregrina	80	0.643633	0.643633	10.9599	5.05868	-1.23622	4.35868	4.35868
1060	3.481	LGM	1060_UP_42-47_LGM	PLUS	42	47	6.565	22.291	U. peregrina	85	0.705492	0.705492	-5.38037	5.26678	-1.15349	4.56678	4.56678
1060	3.481	LGM	1060_UP_145-150_LGM	PLUS	145	150	6.095	21.5021	U. peregrina	81	0.687826	0.687826	-1.00384	5.2636	-0.937114	4.5636	4.5636
1060	3.481	LGM	1060_UP_52-57_LGM	PLUS	52	57	6.665	22.4588	U. peregrina	87
1060	3.481	LGM	1060_UP_37-42_LGM	PLUS	37	42	6.515	22.207	U. peregrina	82	0.633593	0.633593	13.9048	5.21647	-0.952197	4.51647	4.51647
1060	3.481	LGM	1060_UP_47-52_LGM	PLUS	47	52	6.615	22.3749	U. peregrina	88	0.639856	0.639856	12.0572	4.83223	-0.912337	4.13223	4.13223
1060	3.481	LGM	1060_UP_42-47_LGM	PLUS	42	47	6.565	22.291	U. peregrina	84	0.688155	0.688155	-1.08731	5.26008	-1.12595	4.56008	4.56008
1060	3.481	LGM	1060_UP_5-10_LGM	PLUS	5	10	6.195	21.67	U. peregrina	89	0.695182	0.695182	-2.8522	5.24845	-0.932721	4.54845	4.54845
1060	3.481	LGM	1060_UP_57-62_LGM	PLUS	57	62	6.715	22.5427	U. peregrina	91	0.706323	0.706323	-5.58131	5.03857	-1.21246	4.33857	4.33857
1060	3.481	LGM	1060_UP_0-5_LGM	PLUS	0	5	6.145	21.5861	U. peregrina	84	0.715279	0.715279	-7.71604	5.08192	-0.939227	4.38192	4.38192
1060	3.481	LGM	1060_UP_57-62_LGM	PLUS	57	62	6.715	22.5427	U. peregrina	89	0.716095	0.716095	-7.90807	5.22649	-1.13529	4.52649	4.52649
1060	3.481	LGM	1060_UP_32-37_LGM	PLUS	32	37	6.465	22.1231	U. peregrina	81	0.684571	0.684571	-0.173793	5.28112	-0.966965	4.58112	4.58112
1060	3.481	LGM	1060_UP_52-57_LGM	PLUS	52	57	6.665	22.4588	U. peregrina	83	0.726647	0.726647	-10.3538	5.27653	-1.19971	4.57653	4.57653
1060	3.481	LGM	1060_UP_42-47_LGM	PLUS	42	47	6.565	22.291	U. peregrina	80	0.6954	0.6954	-2.9064	5.24898	-1.2485	4.54898	4.54898
1060	3.481	LGM	1060_UP_47-52_LGM	PLUS	47	52	6.615	22.3749	U. peregrina	96				5.06053	-1.2445	4.36053	4.36053
1060	3.481	LGM	1060_UP_37-42_LGM	PLUS	37	42	6.515	22.207	U. peregrina	80	0.648446	0.648446	9.57982	5.29122	-1.07986	4.59122	4.59122
1060	3.481	LGM	1060_UP_52-57_LGM	PLUS	52	57	6.665	22.4588	U. peregrina	95				5.15873	-1.16133	4.45873	4.45873
1060	3.481	LGM	1060_UP_47-52_LGM	PLUS	47	52	6.615	22.3749	U. peregrina	96				5.18691	-1.09316	4.48691	4.48691
1060	3.481	LGM	1060_UP_37-42_LGM	PLUS	37	42	6.515	22.207	U. peregrina	83	0.702852	0.702852	-4.73982	5.24557	-1.06429	4.54557	4.54557
1060	3.481	LGM	1060_UP_0-5_LGM	PLUS	0	5	6.145	21.5861	U. peregrina	93				4.86826	-0.865544	4.16826	4.16826
1060	3.481	LGM	1060_UP_57-62_LGM	PLUS	57	62	6.715	22.5427	U. peregrina	88	0.603776	0.603776	23.2222	5.29894	-1.12464	4.59894	4.59894
1060	3.481	LGM	1060_UP_52-57_LGM	PLUS	52	57	6.665	22.4588	U. peregrina	80	0.626193	0.626193	16.1353	5.04887	-1.14518	4.34887	4.34887
1060	3.481	LGM	1060_UP_0-10_LGM	PLUS	0	10	6.17	21.628	U. peregrina	81	0.699395	0.699395	-3.89392	5.26788	-0.859375	4.56788	4.56788
1060	3.481	LGM	1060_UP_37-42_LGM	PLUS	37	42	6.515	22.207	U. peregrina	92	0.689704	0.689704	-1.47933	4.83109	-1.2039	4.13109	4.13109
1060	3.481	LGM	1060_UP_52-57_LGM	PLUS	52	57	6.665	22.4588	U. peregrina	89	0.685592	0.685592	-0.434844	4.93505	-1.30667	4.23505	4.23505
1060	3.481	LGM	1060_UP_52-57_LGM	PLUS	52	57	6.665	22.4588	U. peregrina	80	0.717634	0.717634	-8.26916	5.26744	-1.10619	4.56744	4.56744
1060	3.481	LGM	1060_UP_57-62_LGM	PLUS	57	62	6.715	22.5427	U. peregrina	86
1060	3.481	LGM	1060_UP_57-42_LGM	PLUS	57	62	6.715	22.5427	U. peregrina	87	0.694703	0.694703	-2.73289	5.14549	-1.19802	4.44549	4.44549
1060	3.481	LGM	1060_UP_42-47_LGM	PLUS	42	47	6.565	22.291	U. peregrina	91	0.699558	0.699558	-3.9341	5.06193	-1.11379	4.36193	4.36193
1060	3.481	LGM	1060_UP_57-62_LGM	PLUS	57	62	6.715	22.5427	U. peregrina	96	0.670488	0.670488	3.50727	5.39148	-1.0272	4.69148	4.69148
1060	3.481	LGM	1060_UP_0-10_LGM	PLUS	0	10	6.17	21.628	U. peregrina	76				5.27743	1.72209	4.57743	4.57743
1060	3.481	LGM	1060_UP_52-62_LGM	PLUS	52	57	6.665	22.4588	U. peregrina	88	0.681279	0.681279	0.673676	5.26153	-0.91778	4.56153	4.56153
1060	3.481	LGM	1060_UP_57-62_LGM	PLUS	57	62	6.715	22.5427	U. peregrina	81	0.751211	0.751211	-15.7949	5.37235	-1.93954	4.67235	4.67235
1060	3.481	LGM	1060_UP_47-52_LGM	PLUS	47	52	6.615	22.3749	U. peregrina	103	0.690972	0.690972	-1.79882	5.28003	-0.960905	4.58003	4.58003
1060	3.481	LGM	1060_UP_57-62_LGM	PLUS	57	62	6.715	22.5427	U. peregrina	107	0.659333	0.659333	6.53117	5.28094	-0.941125	4.58094	4.58094
2GGC	3.927	LGM	2GGC_UP_210-215_LGM	PACMAN	210	215	2.125	20.7429	U. peregrina	158	0.699059	0.699059	-3.81124	5.33134	-1.35207	4.63134	4.63134
2GGC	3.927	LGM	2GGC_UP_225-230_LGM	PACMAN	225	230	2.275	21.659	U. peregrina	157	0.679142	0.679142	1.22782	5.31175	-1.47743	4.61175	4.61175
2GGC	3.927	LGM	2GGC_UP_210-215_LGM	PLUS	210	215	2.125	20.7429	U. peregrina	92				5.3521	-1.47348	4.6521	4.6521
2GGC	3.927	LGM	2GGC_UP_230-235_LGM	PLUS	230	235	2.325	22.135	U. peregrina	94				5.26649	-1.69247	4.56649	4.56649
2GGC	3.927	LGM	2GGC_UP_225_230_LGM	PLUS	225	230	2.275	21.659	U. peregrina	97				5.18394	-1.61684	4.48394	4.48394
2GGC	3.927	LGM	2GGC_UP_210-215_LGM	PLUS	210	215	2.125	20.7429	U. peregrina	85				5.31975	-1.35505	4.61975	4.61975
2GGC	3.927	LGM	2GGC_UP_230-235_LGM	PLUS	230	235	2.325	22.135	U. peregrina	88				5.04686	-1.62082	4.34686	4.34686
2GGC	3.927	LGM	2GGC_UP_225-230_LGM	PLUS	225	230	2.275	21.659	U. peregrina	84	0.732403	0.732403	-11.6598	5.27799	-1.4526	4.57799	4.57799
2GGC	3.927	LGM	2GGC_GA_230-235_LGM	PLUS	230	235	2.325	22.135	U. peregrina	88	0.668197	0.668197	4.12021	5.16336	-1.63088	4.46336	4.46336
2GGC	3.927	LGM	2GGC_UP_210-215_LGM	PLUS	210	215	2.125	20.7429	U. peregrina	84	0.663319	0.663319	5.43918	5.25138	-1.09033	4.55138	4.55138
2GGC	3.927	LGM	2GGC_UP_225-230_LGM	PLUS	225	230	2.275	21.659	U. peregrina	92	0.675884	0.675884	2.07946	5.35055	-1.25908	4.65055	4.65055
2GGC	3.927	LGM	2GGC_UP_230-235_LGM	PLUS	230	235	2.325	22.135	U. peregrina	98				5.36256	-1.4331	4.66256	4.66256
2GGC	3.927	LGM	2GGC_UP_225-230_LGM	PLUS	225	230	2.275	21.659	U. peregrina	90	0.669613	0.669613	3.7409	5.29932	-1.40564	4.59932	4.59932
2GGC	3.927	LGM	2GGC_UP_210-215_LGM	PLUS	210	215	2.125	20.7429	U. peregrina	82	0.669988	0.669988	3.64088	5.44029	-1.42453	4.74029	4.74029
2GGC	3.927	LGM	2GGC_UP_230-235_LGM	PLUS	230	235	2.325	22.135	U. peregrina	80	0.67286	0.67286	2.87699	5.28551	-1.43793	4.58551	4.58551
2GGC	3.927	LGM	2GGC_UP_210-215_LGM	PLUS	210	215	2.125	20.7429	U. peregrina	80	0.708247	0.708247	-6.04424	5.19752	-1.29352	4.49752	4.49752
2GGC	3.927	LGM	2GGC_UP_210-215_LGM	PLUS	210	215	2.125	20.7429	U. peregrina	90	0.656427	0.656427	7.3353	5.25953	-1.27198	4.55953	4.55953
2GGC	3.927	LGM	2GGC_UP_230-235_LGM	PLUS	230	235	2.325	22.135	U. peregrina	96				5.30546	-1.46848	4.60546	4.60546
2GGC	3.927	LGM	2GGC_UP_230-235_LGM	PLUS	230	235	2.325	22.135	U. peregrina	92	0.686776	0.686776	-0.736724	5.34834	-1.48706	4.64834	4.64834
2GGC	3.927	LGM	2GGC_UP_210-215_LGM	PLUS	210	215	2.125	20.7429	U. peregrina	93	0.733772	0.733772	-11.9675	5.1553	-1.34636	4.4553	4.4553
2GGC	3.927	LGM	2GGC_UP_225-230_LGM	PLUS	225	230	2.275	21.659	U. peregrina	80	0.726879	0.726879	-10.4067	5.51585	-1.26061	4.81585	4.81585
2GGC	3.927	LGM	2GGC_UP_210-215_LGM	PLUS	210	215	2.125	20.7429	U. peregrina	92				5.38983	-1.56257	4.68983	4.68983
2GGC	3.927	LGM	2GGC_UP_225-230_LGM	PLUS	225	230	2.275	21.659	U. peregrina	89	0.663296	0.663296	5.44563	5.36801	-1.40261	4.66801	4.66801
2GGC	3.927	LGM	2GGC_UP_210-215_LGM	PLUS	210	215	2.125	20.7429	U. peregrina	96				5.29669	-1.44817	4.59669	4.59669
2GGC	3.927	LGM	2GGC_UP_225-230_LGM	PLUS	225	230	2.275	21.659	U. peregrina	95	0.666247	0.666247	4.64532	5.35107	-1.3709	4.65107	4.65107
2GGC	3.927	LGM	2GGC_UP_210-215_LGM	PLUS	210	215	2.125	20.7429	U. peregrina	85	0.665043	0.665043	4.97095	5.27014	-1.36334	4.57014	4.57014
2GGC	3.927	LGM	2GGC_UP_230-235_LGM	PLUS	230	235	2.325	22.135	U. peregrina	92				5.37117	-1.50762	4.67117	4.67117
2GGC	3.927	LGM	2GGC_UP_225-230_LGM	PLUS	225	230	2.275	21.659	U. peregrina	90	0.665412			4.65501	-1.91464	3.95501
2GGC	3.927	LGM	2GGC_UP_225-230_LGM	PLUS	225	230	2.275	21.659	U. peregrina	88				5.34853	-1.24952	4.64853	4.64853
2GGC	3.927	LGM	2GGC_UP_219-215_LGM	PLUS	219	224	2.215	21.2311	U. peregrina	88	0.667593	0.667593	4.2825	5.31316	-1.5531	4.61316	4.61316
2GGC	3.927	LGM	2GGC_UP_230-235_LGM	PLUS	230	235	2.325	22.135	U. peregrina	81	0.695321	0.695321	-2.88674	5.28492	-1.4433	4.58492	4.58492
2GGC	3.927	LGM	2GGC_UP_210-215_LGM	PLUS	210	215	2.125	20.7429	U. peregrina	94	0.617309			5.75069	-1.42231	5.05069
2GGC	3.927	LGM	2GGC_UP_230-235_LGM	PLUS	230	235	2.325	22.135	U. peregrina	91				5.23032	-1.50066	4.53032	4.53032
2GGC	3.927	LGM	2GGC_UP_210-215_LGM	PLUS	210	215	2.125	20.7429	U. peregrina	95	0.694811	0.694811	-2.75988	5.51374	-1.25382	4.81374	4.81374
2GGC	3.927	LGM	2GGC_UP_210-215_LGM	PLUS	210	215	2.125	20.7429	U. peregrina	87	0.675875	0.675875	2.08177	5.44349	-1.49775	4.74349	4.74349
2GGC	3.927	LGM	2GGC_UP_225-230_LGM	PLUS	225	230	2.275	21.659	U. peregrina	92	0.681178	0.681178	0.699659	5.41733	-1.35141	4.71733	4.71733
2GGC	3.927	LGM	2GGC_UP_225-230_LGM	PLUS	225	230	2.275	21.659	U. peregrina	89	0.685344	0.685344	-0.371417	5.54295	-1.01559	4.84295	4.84295
2GGC	3.927	LGM	2GGC_UP_225-230_LGM	PLUS	225	230	2.275	21.659	U. peregrina	80	0.658851	0.658851	6.66408	5.23796	1.7384	4.53796	4.53796
2GGC	3.927	LGM	2GGC_UP_23-235_LGM	PLUS	23	28	0.255	1.67293	U. peregrina	84	0.691852	0.691852	-2.02017	5.33841	-8.1465	4.63841	4.63841
2GGC	3.927	LGM	2GGC_UP_210-215_LGM	PLUS	210	215	2.125	20.7429	U. peregrina	86	0.72642	0.72642	-10.3019	5.30637	-1.30997	4.60637	4.60637
2GGC	3.927	LGM	2GGC_UP_225-230_LGM	PLUS	225	230	2.275	21.659	U. peregrina	89	0.686663	0.686663	-0.70803	5.43438	-1.53373	4.73438	4.73438
2GGC	3.927	LGM	2GGC_UP_210-215_LGM	PLUS	210	215	2.125	20.7429	U. peregrina	101	0.596261	0.596261	25.7173	5.4042	-1.16587	4.7042	4.7042
2GGC	3.927	LGM	2GGC_UP_230-235_LGM	PLUS	230	235	2.325	22.135	U. peregrina	106	0.676855	0.676855	1.82472	5.27959	-1.59754	4.57959	4.57959
2GGC	3.927	LGM	2GGC_UP_225-230_LGM	PLUS	225	230	2.275	21.659	U. peregrina	99	0.653725	0.653725	8.08909	5.4304	-1.43344	4.7304	4.7304
2GGC	3.927	LGM	2GGC_UP_230-235_LGM	PLUS	230	235	2.325	22.135	U. peregrina	105	0.649483	0.649483	9.28524	5.34639	-1.44183	4.64639	4.64639
2GGC	3.927	LGM	2GGC_UP_225-230_LGM	PLUS	225	230	2.275	21.659	U. peregrina	92	0.671499	0.671499	3.23819	5.28175	-1.47303	4.58175	4.58175
2GGC	3.927	LGM	2GGC_UP_210-215_LGM	PLUS	210	215	2.125	20.7429	U. peregrina	88	0.6906	0.6906	-1.70518	5.2555	-1.55741	4.5555	4.5555
2GGC	3.927	LGM	2GGC_UP_225-230_LGM	PLUS	225	230	2.275	21.659	U. peregrina	94	0.675628	0.675628	2.14667	5.32746	-1.36879	4.62746	4.62746
2GGC	3.927	LGM	2GGC_UP_210-215_LGM	PLUS	210	215	2.125	20.7429	U. peregrina	97	0.664109	0.664109	5.22435	5.33774	-1.71062	4.63774	4.63774
2GGC	3.927	LGM	2GGC_UP_225-230_LGM	PLUS	225	230	2.275	21.659	U. peregrina	96	0.661131	0.661131	6.03704	5.33624	-1.33398	4.63624	4.63624
2GGC	3.927	LGM	2GGC_UP_230-235_LGM	PLUS	230	235	2.325	22.135	U. peregrina	93	0.666487	0.666487	4.58059	4.85778	-1.63303	4.15778	4.15778
2GGC	3.927	LGM	2GGC_UP_210-215_LGM	PLUS	210	215	2.125	20.7429	U. peregrina	91	0.661664	0.661664	5.89111	5.36222	-1.53269	4.66222	4.66222
2GGC	3.927	LGM	2GGC_UP_230-235_LGM	PLUS	230	235	2.325	22.135	U. peregrina	95	0.689873	0.689873	-1.52202	5.33646	-1.61391	4.63646	4.63646
2GGC	3.927	LGM	2GGC_UP_230-235_LGM	PLUS	230	235	2.325	22.135	U. peregrina	85				5.44592	-1.5683	4.74592	4.74592
2GGC	3.927	LGM	2GGC_UP_225-230_LGM	PLUS	225	230	2.275	21.659	U. peregrina	96	0.694273	0.694273	-2.62563	5.25439	-1.3714	4.55439	4.55439
2GGC	3.927	LGM	2GGC_UP_210-215_LGM	PLUS	210	215	2.125	20.7429	U. peregrina	91	0.681928	0.681928	0.506035	5.25075	-1.35922	4.55075	4.55075
2GGC	3.927	LGM	2GGC_UP_210-215_LGM	PLUS	210	215	2.125	20.7429	U. peregrina	100				5.31309	-1.40946	4.61309	4.61309
2GGC	3.927	LGM	2GGC_UP_230-235_LGM	PLUS	230	235	2.325	22.135	U. peregrina	93	0.706954	0.706954	-5.73331	4.95506	-1.50655	4.25506	4.25506
2GGC	3.927	LGM	2GGC_UP_225-230_LGM	PLUS	225	230	2.275	21.659	U. peregrina	86	0.677803	0.677803	1.57685	5.14679	-1.32243	4.44679	4.44679
2GGC	3.927	LGM	2GGC_UP_225-230_LGM	PLUS	225	230	2.275	21.659	U. peregrina	87	0.678612	0.678612	1.3658	5.22148	-1.33552	4.52148	4.52148
2GGC	3.927	LGM	2GGC_UP_210-215_LGM	PLUS	210	215	2.125	20.7429	U. peregrina	98				5.1662	-1.39776	4.4662	4.4662
2GGC	3.927	LGM	2GGC_UP_230-235_LGM	PLUS	230	235	2.325	22.135	U. peregrina	85				5.16395	-1.47325	4.46395	4.46395
2GGC	3.927	LGM	2GGC_UP_225-230_LGM	PLUS	225	230	2.275	21.659	U. peregrina	95	0.692968	0.692968	-2.29985	4.79475	-1.35633	4.09475	4.09475
2GGC	3.927	LGM	2GGC_UP_230-235_LGM	PLUS	230	235	2.325	22.135	U. peregrina	89	0.704453	0.704453	-5.12895	5.10957	-1.44685	4.40957	4.40957
2GGC	3.927	LGM	2GGC_UP_230-235_LGM	PLUS	230	235	2.325	22.135	U. peregrina	96	0.722404	0.722404	-9.37855	5.13759	-1.49551	4.43759	4.43759
*Data was screened based on δ18O data as decribed in the methods.
