# Supplementary material for: Relatively warm deep-water formation persisted in the Last Glacial Maximum
Source: Nature. 2026 Jan 21;650(8100):116–22. doi: 10.1038/s41586-025-10012-2 (PMC12872452; doi:10.1038/s41586-025-10012-2)
Supplement: Supplementary file 7 — Extended Data Source Data Fig. 4 [file 41586_2025_10012_MOESM7_ESM.xlsx]

## Sheet: Sheet1
Source Data, Extended Data Fig. 4
Individual mononspecific trace metal data and derived temperatures and associated per sample 1 sigma error (ED fig. 4a, b, c, & d)
*For cores 1057, 1059, 1060, 1061, and 1063, depths (start, end, and midpoint) are metres composite depth (MCD)
**NWATL corrected δ18Oc is taken from Wharton et al., 2024 (δ18Oc correction values are taken from Extended Data Table 2 in that same paper). NEATL corrected δ18Oc is from this study. Note that for 5P, paired trace metal data was not available for all samples (n=3).
**NEATL sample cleaning did not include a reductive step, therefore, Mg/Ca has been corrected by dividing by 1.1																					Mean mononspecific temperature data (ED4 fig. e, f, & g)
Core	Core shorthand identifier	Core depth (km)	Timeslice	Temperature proxy	Start depth (cm)*	End depth (cm)*	Midpoint depth (m)*	Age (ka BP)	Species	n	Corrected δ18O (‰)**	Li/Ca	B/Ca	Mg/Ca***	Mn/Ca	Al/Ca	Fe/Ca	Temperature (°C)	1 sigma error		Core	Core depth (km)	Timeslice	Temperature proxy	Species	n	Temperature (°C)	±2SE
KNR-178-1-49JPC	49JPC	1.515	MH	Mg/Ca	173	178	1.755	3.24772	G. affinis	15	2.42	23.8639	127.768	3.65557	14.1437	539.743	231.869	3.99	0.57		49JPC	1.515	MH	Mg/Ca	G. affinis	1	3.99	1.14
KNR-178-1-48JPC	48JPC	2.009	MH	Mg/Ca	170	175	1.725	3.595	G. affinis	15	2.691	15.2024	24.1735	3.01007	50.2571	12.0822	22.1183	2.19	0.54		48JPC	2.009	MH	Mg/Ca	G. affinis	3	2.85667	1.29613
KNR-178-1-48JPC	48JPC	2.009	MH	Mg/Ca	175	180	1.775	3.68086	G. affinis	15	2.606	15.7799	25.4445	3.33543	57.8692	31.4371	77.9112	3.1	0.56		15JPC	2.626	MH	Mg/Ca	G. affinis	4	3.2875	1.69792
KNR-178-1-48JPC	48JPC	2.009	MH	Mg/Ca	220	230	2.25	4.49648	G. affinis	14	2.679	15.8942	24.2103	3.40203	48.4281	32.9206	51.2354	3.28	0.56		1059	2.985	MH	Mg/Ca	M. pompilioides	2	3.885	1.66676
KNR-178-1-15JPC	15JPC	2.626	MH	Mg/Ca	73	78	0.755	3.34	G. affinis	15	2.75	15.7684	38.8232	3.61037	57.1099	37.059	40.5006	3.86	0.57		10JPC	3.015	MH	Mg/Ca	G. affinis	4	2.7425	1.23633
KNR-178-1-15JPC	15JPC	2.626	MH	Mg/Ca	78	83	0.805	3.56714	G. affinis	15	2.789	15.8397	23.7649	2.80139	41.8444	19.1751	40.0988	1.61	0.54		1060	3.481	MH	Mg/Ca	M. pompilioides	1	2.78	0.48
KNR-178-1-15JPC	15JPC	2.626	MH	Mg/Ca	98	103	1.005	4.47652	G. affinis	15	2.81	14.9192	26.8275	3.34049	30.3186	19.3885	20.2779	3.11	0.56		6GGC	3.485	MH	Mg/Ca	G. affinis	3	2.59667	1.54667
KNR-178-1-15JPC	15JPC	2.626	MH	Mg/Ca	103	108	1.055	4.71172	G. affinis	15	2.734	16.0821	27.1993	3.86633	46.7089	14.3746	41.9815	4.57	0.59		6GGC	3.485	MH	Mg/Ca	M. pompilioides	1	2.17	0.46
1059-B-1-1	1059	2.985	MH	Mg/Ca	0	10	0.05	3.75471	M. pompilioides	15	2.683	12.2827	122.42	1.29544	8.00466	52.5824	9.24907	4.68	0.26		2GGC	3.927	MH	Mg/Ca	G. affinis	4	2.18	1.1676
1059-B-1-1	1059	2.985	MH	Mg/Ca	10	20	0.15	4.55329	M. pompilioides	13	2.761	14.0645	130.423	1.1343	103.31	70.708	12.3093	3.09	0.24		2GGC	3.927	MH	Mg/Ca	M. pompilioides	1	2.48	0.48
KNR-178-1-10JPC	10JPC	3.015	MH	Mg/Ca	9	14	0.115	3.64732	G. affinis	15	2.796	15.5327	24.0657	2.93645	43.2062	6.20854	23.3035	1.99	0.54		1063	4.584	MH	Mg/Ca	M. pompilioides	1	2.23	0.46
KNR-178-1-10JPC	10JPC	3.015	MH	Mg/Ca	14	19	0.165	3.85156	G. affinis	15	2.764	15.5013	25.1583	3.35076	77.5879	15.7796	14.1644	3.14	0.56		1055	1.798	MH	Mg/Li	H. elegans	1	4.2	1.96
KNR-178-1-10JPC	10JPC	3.015	MH	Mg/Ca	34	39	0.365	4.66851	G. affinis	15	2.911	15.9943	26.2372	3.17823	58.9369	11.5016	12.4681	2.66	0.55		48JPC	2.009	MH	Mg/Li	H. elegans	3	3.50667	1.73565
KNR-178-1-10JPC	10JPC	3.015	MH	Mg/Ca	39	44	0.415	4.87275	G. affinis	15	2.844	15.8997	27.2862	3.36584	56.3588	5.06101	12.175	3.18	0.56		66GGC	2.155	MH	Mg/Li	H. elegans	1	3.17	1.62
1060-C-1-1	1060	3.481	MH	Mg/Ca	0	20	0.1	2.215	M. pompilioides	11	2.607	10.9776	117.753	1.10313	25.6637	47.4225	37.5008	2.78	0.24		1057	2.584	MH	Mg/Li	H. elegans	1	3.49	1.74
KNR-178-1-6GGC	6GGC	3.485	MH	Mg/Ca	15	20	0.175	4.54763	G. affinis	15	2.935	15.8802	22.8387	2.78555	122.139	7.88427	10.0534	1.57	0.54		15JPC	2.626	MH	Mg/Li	H. elegans	4	3.4575	2.07661
KNR-178-1-6GGC	6GGC	3.485	MH	Mg/Ca	20	25	0.225	4.55575	G. affinis	15	2.876	15.3852	24.4514	3.45056	162.153	36.3509	10.4187	3.42	0.56		1059	2.985	MH	Mg/Li	H. elegans	1	2.88	1.56
KNR-178-1-6GGC	6GGC	3.485	MH	Mg/Ca	25	30	0.275	4.83395	G. affinis	14	2.872	16.0017	27.4039	3.22762	114.998	21.5171	16.7378	2.8	0.55		10JPC	3.015	MH	Mg/Li	H. elegans	4	2.6325	1.54693
KNR-178-1-6GGC	6GGC	3.485	MH	Mg/Ca	15	30	0.225	4.55575	M. pompilioides	16	2.7	10.7977	114.579	1.04116	117.755	24.9603	26.2331	2.17	0.23		6GGC	3.485	MH	Mg/Li	H. elegans	3	2.39	1.49128
KNR-178-1-2GGC	2GGC	3.927	MH	Mg/Ca	55	60	0.575	3.28887	G. affinis	14	2.831	14.4926	25.3468	2.94139	45.9102	11.2947	12.7033	2	0.54		49JPC	1.515	LGM	Mg/Ca	C. neoteretis	2	1.91	1.05679
KNR-178-1-2GGC	2GGC	3.927	MH	Mg/Ca	60	65	0.625	3.59763	G. affinis	10	2.856	14.7954	28.1639	2.86378	36.2492	60.4077	8.99471	1.79	0.54		49JPC	1.515	LGM	Mg/Ca	G. affinis	1	3.24	1.12
KNR-178-1-2GGC	2GGC	3.927	MH	Mg/Ca	75	80	0.775	4.51287	G. affinis	13	2.782	15.1822	24.8916	2.9899	47.1579	12.2888	8.34076	2.14	0.54		1055	1.798	LGM	Mg/Ca	C. neoteretis	2	4.565	1.21037
KNR-178-1-2GGC	2GGC	3.927	MH	Mg/Ca	80	85	0.825	4.80939	G. affinis	10	2.814	14.3101	27.0342	3.22486	160.525	33.638	27.338	2.79	0.55		1055	1.798	LGM	Mg/Ca	G. affinis	2	5.765	1.26115
KNR-178-1-2GGC	2GGC	3.927	MH	Mg/Ca	60	85	0.725	4.21513	M. pompilioides	11	2.883	10.8719	127.451	1.07238	84.0769	58.1008	18.4986	2.48	0.24		48JPC	2.009	LGM	Mg/Ca	C. neoteretis	4	2.4925	1.64687
1063-C-1-1	1063	4.584	MH	Mg/Ca	40	70	0.55	3.14327	M. pompilioides	12	2.205	10.4279	109.914	1.04735	129.86	22.4821	7.0854	2.23	0.23		48JPC	2.009	LGM	Mg/Ca	G. affinis	4	1.65	1.84339
1055-E-1-2	1055	1.798	MH	Mg/Li	1.3	1.5	1.4	3.27057	H. elegans	4	2.592	3.35217	41.7141	0.785421	0.649521	14.5346	-0.134982	4.2	0.98		66GGC	2.155	LGM	Mg/Ca	C. neoteretis	2	1.83	0.945939
KNR-178-1-48JPC	48JPC	2.009	MH	Mg/Li	170	175	1.725	3.595	H. elegans	6	2.454	2.3684	23.6466	0.519216	0.0905476	13.3308	13.9565	3.42	0.87		1057	2.584	LGM	Mg/Ca	C. neoteretis	1	1.44	0.92
KNR-178-1-48JPC	48JPC	2.009	MH	Mg/Li	175	180	1.775	3.68086	H. elegans	6	2.504	2.35918	25.2272	0.522077	0.130877	10.0584	2.75202	3.53	0.87		15JPC	2.626	LGM	Mg/Ca	C. neoteretis	4	0.72	0.92711
KNR-178-1-48JPC	48JPC	2.009	MH	Mg/Li	225	230	2.275	4.53941	H. elegans	8	2.471	2.25111	23.9754	0.499903	0.10507	10.3573	7.53536	3.57	0.86		15JPC	2.626	LGM	Mg/Ca	G. affinis	4	2.4375	1.27984
KNR-140-2-66GGC	66GGC	2.155	MH	Mg/Li	33	38	0.355	5.17489	H. elegans	3		3.15624	42.3703	0.675927	0.375762	15.7625	3.21652	3.17	0.81		10JPC	3.015	LGM	Mg/Ca	G. affinis	2	0.26	1.23822
1057-B-1-1	1057	2.584	MH	Mg/Li	24	34	0.29	4.47249	H. elegans	8	2.747	2.91699	45.9691	0.643378	0.721254	7.61905	-0.749167	3.49	0.87		17GGC	5.017	LGM	Mg/Ca	M. pompilioides	2	1.22	1.28515
KNR-178-1-15JPC	15JPC	2.626	MH	Mg/Li	73	78	0.755	3.34	H. elegans	11	2.768	2.1319	26.8302	0.440673	0.409296	4.43341	14.4923	2.79	0.77
KNR-178-1-15JPC	15JPC	2.626	MH	Mg/Li	78	83	0.805	3.56714	H. elegans	9	2.656	2.05624	25.7019	0.426082	0.377535	3.22188	1.90262	2.81	0.79
KNR-178-1-15JPC	15JPC	2.626	MH	Mg/Li	98	103	1.005	4.47652	H. elegans	10	2.692	2.15262	29.2212	0.458501	0.317362	3.41869	1.51394	3.11	0.81
KNR-178-1-15JPC	15JPC	2.626	MH	Mg/Li	103	108	1.055	4.71172	H. elegans	10	2.685	2.51604	33.3191	0.633385	2.30087	3.47472	12.0719	5.12	1.13
1059-A-1-1/B-1-1	1059	2.985	MH	Mg/Li	24	50	0.37	3.75471	H. elegans	6	2.618	2.42288	40.305	0.505074	0.249634	11.3256	0.490109	2.88	0.78
KNR-178-1-10JPC	10JPC	3.015	MH	Mg/Li	9	14	0.115	3.64732	H. elegans	9	2.732	2.32347	29.399	0.461369	0.542238	2.75118	2.56617	2.38	0.73
KNR-178-1-10JPC	10JPC	3.015	MH	Mg/Li	14	19	0.165	3.85156	H. elegans	8	2.806	2.18078	29.3987	0.459505	0.533445	10.4595	4.29387	2.99	0.81
KNR-178-1-10JPC	10JPC	3.015	MH	Mg/Li	34	39	0.365	4.66851	H. elegans	10	2.726	2.22217	28.67	0.452479	0.417913	2.36887	2.16021	2.63	0.76
KNR-178-1-10JPC	10JPC	3.015	MH	Mg/Li	39	44	0.415	4.87275	H. elegans	10	2.598	2.15272	29.8892	0.434075	0.291589	4.63618	1.63645	2.53	0.75
KNR-178-1-6GGC	6GGC	3.485	MH	Mg/Li	15	20	0.175	4.54763	H. elegans	10	2.709	2.09037	31.7907	0.421137	0.244473	1.78224	-0.205514	2.52	0.75
KNR-178-1-6GGC	6GGC	3.485	MH	Mg/Li	20	25	0.225	4.55575	H. elegans	12	2.765	2.11786	28.8525	0.411283	0.0821885	10.2718	0.846599	2.16	0.71
KNR-178-1-6GGC	6GGC	3.485	MH	Mg/Li	25	30	0.275	4.83395	H. elegans	10	2.737	2.00782	28.5713	0.403351	0.0750901	10.0184	0.754525	2.49	0.75
KNR-178-1-49JPC	49JPC	1.515	LGM	Mg/Ca	1475	1495	14.85	20.5255	C. neoteretis	60	4.608	24.3468	29.1442	0.984774	28.2369	5.9738	159.183	1.65	0.46
KNR-178-1-49JPC	49JPC	1.515	LGM	Mg/Ca	1595	1605	16	21.603	C. neoteretis	40	4.879	23.3361	28.5901	1.03789	72.5503	4.74686	171.435	2.17	0.46
KNR-178-1-49JPC	49JPC	1.515	LGM	Mg/Ca	1475	1485	14.8	20.4885	G. affinis	12	4.778	23.4628	22.4724	3.38565	24.3534	19.0795	85.1483	3.24	0.56
1055-E-1-3	1055	1.798	LGM	Mg/Ca	4.1	4.15	4.125	3.27057	C. neoteretis	50	4.283	22.6373	48.2676	1.3185	57.0734	54.6791	94.1324	4.94	0.48
1055-E-1-3	1055	1.798	LGM	Mg/Ca	4.15	4.2	4.175	3.45072	C. neoteretis	50	4.224	24.515	35.4805	1.24273	49.1852	17.6725	88.1183	4.19	0.47
1055-E-1-3	1055	1.798	LGM	Mg/Ca	4.1	4.15	4.125	3.27057	G. affinis	15	3.71	19.7877	28.27	4.25572	93.5589	20.9801	72.2134	5.65	0.62
1055-E-1-3	1055	1.798	LGM	Mg/Ca	4.15	4.2	4.175	3.45072	G. affinis	15	4.034	21.7215	30.0105	4.33543	107.574	63.4621	126.461	5.88	0.62
KNR-178-1-48JPC	48JPC	2.009	LGM	Mg/Ca	1735	1740	17.375	20.4851	C. neoteretis	60	4.795	23.8025	27.7418	1.15446	59.5607	2.15289	167.808	3.32	0.47
KNR-178-1-48JPC	48JPC	2.009	LGM	Mg/Ca	1740	1745	17.425	20.5031	C. neoteretis	40	4.703	24.248	36.9616	1.21718	49.4867	32.7745	122.676	3.94	0.47
KNR-178-1-48JPC	48JPC	2.009	LGM	Mg/Ca	2015	2020	20.175	21.4928	C. neoteretis	40	4.441	19.6544	26.8376	0.984863	69.3	8.3833	192.921	1.65	0.46
KNR-178-1-48JPC	48JPC	2.009	LGM	Mg/Ca	2020	2025	20.225	21.5108	C. neoteretis	60	4.431	20.0946	24.6296	0.925281	55.2874	2.0618	159.042	1.06	0.46
KNR-178-1-48JPC	48JPC	2.009	LGM	Mg/Ca	1735	1740	17.375	20.4851	G. affinis	15	4.742	20.7381	22.928	3.00727	113.023	11.339	41.1708	2.19	0.54
KNR-178-1-48JPC	48JPC	2.009	LGM	Mg/Ca	1740	1745	17.425	20.5031	G. affinis	15	4.721	17.3862	182.754	2.05832	51.0759	22.0365	116.149	-0.45	0.53
KNR-178-1-48JPC	48JPC	2.009	LGM	Mg/Ca	2015	2020	20.175	21.4928	G. affinis	15	4.343	17.0342	19.1467	3.31555	232.837	12.1763	54.0041	3.04	0.56
KNR-178-1-48JPC	48JPC	2.009	LGM	Mg/Ca	2020	2025	20.225	21.5108	G. affinis	15	4.301	16.9487	19.3934	2.87634	167.574	3.00996	51.5144	1.82	0.54
KNR-140-2-66GGC	66GGC	2.155	LGM	Mg/Ca	138	143	1.405	20.5847	C. neoteretis	60	4.145	24.0847	37.0683	0.992015	66.9809	2.68357	67.7132	1.72	0.46
KNR-140-2-66GGC	66GGC	2.155	LGM	Mg/Ca	143	148	1.455	21.3166	C. neoteretis	60	4.256	24.8787	44.5709	1.01374	66.7811	19.0666	77.4955	1.94	0.46
1057-B-1-2	1057	2.584	LGM	Mg/Ca	2.22	2.37	2.295	20.903	C. neoteretis	36	4.609	23.0613	38.7372	0.963849	242.488	22.6845	149.97	1.44	0.46
KNR-178-1-15JPC	15JPC	2.626	LGM	Mg/Ca	635	640	6.375	19.9553	C. neoteretis	60	4.661	21.0063	27.0019	0.873322	55.0172	4.8184	135.837	0.55	0.46
KNR-178-1-15JPC	15JPC	2.626	LGM	Mg/Ca	640	645	6.425	19.9894	C. neoteretis	60	4.725	20.8341	25.4516	0.898503	66.9504	6.23853	144.073	0.8	0.46
KNR-178-1-15JPC	15JPC	2.626	LGM	Mg/Ca	680	685	6.825	20.2617	C. neoteretis	60	4.709	20.5132	26.128	0.894057	45.2184	3.40292	139.096	0.76	0.46
KNR-178-1-15JPC	15JPC	2.626	LGM	Mg/Ca	685	690	6.875	20.2958	C. neoteretis	60	4.735	20.5837	24.8926	0.894906	58.1961	4.2632	158.981	0.77	0.46
KNR-178-1-15JPC	15JPC	2.626	LGM	Mg/Ca	635	640	6.375	19.9553	G. affinis	15	4.623	17.2297	18.3969	3.22207	239.164	7.97136	42.8213	2.78	0.55
KNR-178-1-15JPC	15JPC	2.626	LGM	Mg/Ca	640	645	6.425	19.9894	G. affinis	13	4.796	16.2264	17.3411	2.9893	176.27	5.37337	59.1773	2.14	0.54
KNR-178-1-15JPC	15JPC	2.626	LGM	Mg/Ca	680	685	6.825	20.2617	G. affinis	15	4.765	16.7592	19.1922	3.3575	160.796	18.1569	71.3561	3.16	0.56
KNR-178-1-15JPC	15JPC	2.626	LGM	Mg/Ca	685	690	6.875	20.2958	G. affinis	15	4.632	16.1742	17.8122	2.82028	175.825	22.8062	111.076	1.67	0.54
KNR-178-1-10JPC	10JPC	3.015	LGM	Mg/Ca	565	570	5.675	20.5499	G. affinis	15	4.499	13.8027	15.085	2.19972	290.351	10.5119	34.2508	-0.06	0.53
KNR-178-1-10JPC	10JPC	3.015	LGM	Mg/Ca	570	575	5.725	20.5896	G. affinis	13	4.467	13.9625	15.5336	2.43043	206.059	20.6426	43.0619	0.58	0.53
KNR-197-10-17GGC	17GGC	5.017	LGM	Mg/Ca	178	180	1.79	20.0164	M. pompilioides	7	4.523	9.00055	81.0815	0.883177	64.2954	26.2597	14.5297	0.62	0.23
KNR-197-10-17GGC	17GGC	5.017	LGM	Mg/Ca	182	184	1.83	20.6692	M. pompilioides	10	4.437	9.72187	79.3796	1.00493	47.2428	42.1739	22.8359	1.82	0.23
RAPiD-17-5P	5P	2.303	LGM		1020	1022	10.21	19.3496	M. pompilioides	~5-15	4.62
RAPiD-17-5P	5P	2.303	LGM	Mg/Ca	1032	1034	10.33	20.3004	M. pompilioides	~5-15	4.43			0.974043	81.1425	106.305	25.2699	1.5109	0.2297
RAPiD-17-5P	5P	2.303	LGM		1036	1038	10.37	20.6173	M. pompilioides	~5-15	4.07
RAPiD-17-5P	5P	2.303	LGM	Mg/Ca	1040	1042	10.41	20.9342	M. pompilioides	~5-15	4.52			1.09176	104.092	177.359	25.8519	2.6715	0.2385
RAPiD-17-5P	5P	2.303	LGM		1044	1046	10.45	21.2512	M. pompilioides	~5-15	4.64
RAPiD-17-5P	5P	2.303	LGM	Mg/Ca	1048	1050	10.49	21.5681	M. pompilioides	~5-15	4.49			1.18185	149.766	142.366	30.571	3.5597	0.2479
BOFS-17K	17K	1.15	LGM	Mg/Ca	74	76	0.75	19.075	M. barleeanum	~5-15	4.36	8.12033	57.1148	1.02736	126.793	175.546	76.055	2.0366	0.2332
BOFS-17K	17K	1.15	LGM	Mg/Ca	76	78	0.77	19.601	M. barleeanum	~5-15	4.35	8.12358	54.7934	0.996327	131.651	164.797	70.0941	1.7306	0.231
RAPiD-10-1P	1P	1.237	LGM	Mg/Ca	408	409	4.085	19.219	M. barleeanum	~5-15	4.65	7.80095	50.9649	1.05305	221.633	220.314	213.663	2.2894	0.2352
RAPiD-10-1P	1P	1.237	LGM	Mg/Ca	409	410	4.095	19.2395	M. barleeanum	~5-15	4.75	8.34022	52.6888	1.05524	227.578	179.999	191.358	2.3091	0.2353
RAPiD-10-1P	1P	1.237	LGM	Mg/Ca	410	411	4.105	19.26	M. barleeanum	~5-15	4.68	7.93516	53.7964	1.09725	202.212	206.049	208.157	2.732	0.239
