# Supplementary material for: Relatively warm deep-water formation persisted in the Last Glacial Maximum
Source: Nature. 2026 Jan 21;650(8100):116–22. doi: 10.1038/s41586-025-10012-2 (PMC12872452; doi:10.1038/s41586-025-10012-2)
Supplement: Supplementary file 8 — Extended Data Source Data Fig. 6 [file 41586_2025_10012_MOESM8_ESM.xlsx]

## Sheet: Sheet1
Source Data, Extended Data Fig. 6
New planktic and benthic δ18O data for KNR-178-1-6GGC, KNR-178-1-2GGC, ODP-172-1063, and BOFS-17K
*As per Wharton et al., 2024 and Thornalley et al., 2010, G. affinis, U. peregrina δ18O have been corrected using an offset of 0.9 ‰, 0.7 ‰, and 0.24 ‰ respectively
**Original data from Thornalley et al. (2010), with new measurements increasing the downcore resolution from 2.66 m
KNR-178-1-6GGC					KNR-178-1-2GGC					ODP-172-1063				BOFS-17K					RAPiD-10-1P**
Depth (m)	Species	Raw δ18O	Offset δ18O*		Depth (m)	Species	Raw δ18O	Offset δ18O*		Depth (m)	Species	Raw δ18O		Depth (m)	Species	Raw δ18O	Offset δ18O*		Depth (m)	Species	Raw δ18O	Offset δ18O*
0.005	G. affinis	3.82817	2.92817		1.355	U. peregrina	4.70374	4.00374		0.135	G. inflata	0.595		0.31	M. barleeanum	2.66	2.42		0.005	M. barleeanum	2.84	2.6
0.085	G. affinis	3.80015	2.90015		1.395	U. peregrina	4.67642	3.97642		0.255	G. inflata	0.773		0.35	M. barleeanum	2.64	2.4		0.045	M. barleeanum	2.85	2.61
0.165	G. affinis	3.688	2.788		1.435	U. peregrina	3.55924	2.85924		0.32	G. inflata	0.703635		0.43	M. barleeanum	3.28	3.04		0.125	M. barleeanum	2.67187	2.43187
0.245	G. affinis	3.678	2.778		1.475	U. peregrina	5.18172	4.48172		0.335	G. inflata	0.704		0.47	M. barleeanum	3.75	3.51		0.165	M. barleeanum	2.82	2.58
0.325	G. affinis	3.692	2.792		1.495	U. peregrina	4.82444	4.12444		0.39	G. inflata	0.844344		0.49	M. barleeanum	3.51	3.27		0.205	M. barleeanum	2.60845	2.36845
0.405	G. affinis	3.85211	2.95211		1.515	U. peregrina	5.27707	4.57707		0.425	G. inflata	0.758		0.51	M. barleeanum	4.73	4.49		0.285	M. barleeanum	2.86535	2.62535
0.485	G. affinis	3.87408	2.97408		1.535	U. peregrina	5.27512	4.57512		0.48	G. inflata	0.822866		0.53	M. barleeanum	3.94	3.7		0.315	M. barleeanum	2.6718	2.4318
0.565	G. affinis	3.76606	2.86606		1.555	U. peregrina	5.2978	4.5978		0.595	G. inflata	0.722		0.55	M. barleeanum	4.6	4.36		0.325	M. barleeanum	2.79	2.55
0.645	G. affinis	3.81802	2.91802		1.575	U. peregrina	5.28048	4.58048		0.62	G. inflata	0.348306		0.57	M. barleeanum	3.91	3.67		0.335	M. barleeanum	2.66844	2.42844
					1.595	U. peregrina	5.29316	4.59316		0.665	G. inflata	0.589		0.59	M. barleeanum	3.83	3.59		0.345	M. barleeanum	2.67855	2.43855
					1.675	U. peregrina	5.26585	4.56585		0.73	G. inflata	0.549185		0.61	M. barleeanum	4.62	4.38		0.355	M. barleeanum	2.76519	2.52519
					1.755	U. peregrina	5.30852	4.60852		0.775	G. inflata	0.659		0.63	M. barleeanum	4.26	4.02		0.365	M. barleeanum	2.69773	2.45773
					1.835	U. peregrina	5.3212	4.6212		0.85	G. inflata	0.545867		0.65	M. barleeanum	4.71	4.47		0.385	M. barleeanum	2.76695	2.52695
					1.915	U. peregrina	5.2139	4.5139		0.885	G. inflata	0.603		0.67	M. barleeanum	4.54	4.3		0.405	M. barleeanum	2.9	2.66
					2.075	U. peregrina	5.35657	4.65657		0.93	G. inflata	0.455789		0.69	M. barleeanum	4.6	4.36		0.425	M. barleeanum	2.79614	2.55614
					2.235	U. peregrina	5.24926	4.54926		0.945	G. inflata	0.704		0.71	M. barleeanum	4.7	4.46		0.445	M. barleeanum	2.65519	2.41519
					2.395	U. peregrina	5.22998	4.52998		0.965	G. inflata	0.692		0.73	M. barleeanum	4.44	4.2		0.455	M. barleeanum	2.84876	2.60876
					2.475	U. peregrina	5.23266	4.53266		1.095	G. inflata	0.69		0.75	M. barleeanum	4.6	4.36		0.465	M. barleeanum	2.76445	2.52445
					2.555	U. peregrina	5.20535	4.50535		1.15	G. inflata	0.60276		0.77	M. barleeanum	4.59	4.35		0.475	M. barleeanum	2.89193	2.65193
					2.635	U. peregrina	5.27802	4.57802		1.185	G. inflata	0.587							0.485	M. barleeanum	3	2.76
					2.715	U. peregrina	5.15071	4.45071		1.21	G. inflata	0.556265							0.495	M. barleeanum	2.8351	2.5951
					2.875	U. peregrina	5.25607	4.55607		1.225	G. inflata	0.697							0.505	M. barleeanum	2.80365	2.56365
					2.955	U. peregrina	5.18875	4.48875		1.245	G. inflata	0.36							0.525	M. barleeanum	2.80281	2.56281
					3.035	U. peregrina	5.15144	4.45144		1.265	G. inflata	0.819							0.545	M. barleeanum	2.74827	2.50827
					3.115	U. peregrina	5.19412	4.49412		1.29	G. inflata	0.900487							0.565	M. barleeanum	2.9	2.66
					3.195	U. peregrina	5.1868	4.4868		1.3	G. inflata	1.12729							0.935	M. barleeanum	3.61136	3.37136
					0.02	G. affinis	3.763	2.863		1.33	G. inflata	1.40526							0.965	M. barleeanum	3.72	3.48
					0.03	G. affinis	3.763	2.863		1.345	G. inflata	1.592							0.975	M. barleeanum	3.68452	3.44452
					1.195	G. affinis	3.445	2.545		1.37	G. inflata	1.52771							0.995	M. barleeanum	3.59768	3.35768
					1.385	G. affinis	3.776	2.876		1.385	G. inflata	1.69							1.005	M. barleeanum	3.59085	3.35085
					1.425	G. affinis	4.732	3.832		1.405	G. inflata	1.714							1.015	M. barleeanum	3.73399	3.49399
					1.465	G. affinis	4.249	3.349		1.425	G. inflata	1.417							1.025	M. barleeanum	3.72715	3.48715
					1.475	G. affinis	4.217	3.317		1.45	G. inflata	1.5195							1.035	M. barleeanum	3.67018	3.43018
					1.495	G. affinis	4.261	3.361		1.465	G. inflata	1.175							1.055	M. barleeanum	3.79908	3.55908
										1.485	G. inflata	1.276							1.065	M. barleeanum	3.698	3.458
										1.505	G. inflata	1.412							1.075	M. barleeanum	3.82689	3.58689
										1.53	G. inflata	1.02555							1.085	M. barleeanum	3.76581	3.52581
										1.55	G. inflata	1.41651							1.095	M. barleeanum	3.44477	3.20477
										1.58	G. inflata	0.834233							1.115	M. barleeanum	3.42259	3.18259
										1.6	G. inflata	1.02507							1.125	M. barleeanum	3.51	3.27
										1.61	G. inflata	0.949398							1.135	M. barleeanum	3.4315	3.1915
										1.62	G. inflata	1.20261							1.145	M. barleeanum	3.41042	3.17042
										1.65	G. inflata	1.06143							1.155	M. barleeanum	3.59712	3.35712
										1.67	G. inflata	1.06441							1.165	M. barleeanum	3.63602	3.39602
										1.74	G. inflata	1.24653							1.175	M. barleeanum	3.44496	3.20496
										1.76	G. inflata	0.974842							1.185	M. barleeanum	3.56386	3.32386
										1.83	G. inflata	1.66707							1.205	M. barleeanum	3.7	3.46
										1.85	G. inflata	2.3637							1.215	M. barleeanum	3.71274	3.47274
										1.95	G. inflata	2.15324							1.225	M. barleeanum	3.65952	3.41952
										2.05	G. inflata	2.06806							1.235	M. barleeanum	3.75165	3.51165
										2.16	G. inflata	2.06843							1.245	M. barleeanum	3.69527	3.45527
										2.23	G. inflata	1.81995							1.255	M. barleeanum	3.76	3.52
										2.33	G. inflata	1.624							1.265	M. barleeanum	3.81108	3.57108
										2.41	G. inflata	1.705							1.275	M. barleeanum	3.75165	3.51165
										2.47	G. inflata	1.037							1.295	M. barleeanum	3.78946	3.54946
										2.515	G. inflata	2.072							1.305	M. barleeanum	3.84683	3.60683
										2.57	G. inflata	2.362							1.325	M. barleeanum	3.53238	3.29238
										2.615	G. inflata	2.313							1.345	M. barleeanum	3.52811	3.28811
										2.69	G. inflata	2.485							1.365	M. barleeanum	3.45	3.21
										2.73	G. inflata	2.116							1.385	M. barleeanum	3.36375	3.12375
										2.79	G. inflata	2.353							1.395	M. barleeanum	3.34736	3.10736
										2.85	G. inflata	2.502							1.405	M. barleeanum	3.45954	3.21954
										2.96	G. inflata	2.622							1.425	M. barleeanum	3.16509	2.92509
										3.09	G. inflata	2.351							1.445	M. barleeanum	3.6	3.36
										3.13	G. inflata	2.542							1.455	M. barleeanum	3.36408	3.12408
										3.23	G. inflata	2.748							1.485	M. barleeanum	3.44099	3.20099
										3.29	G. inflata	2.423							1.525	M. barleeanum	3.56	3.32
										3.35	G. inflata	2.045							1.545	M. barleeanum	3.31811	3.07811
										3.45	G. inflata	1.929							1.565	M. barleeanum	3.30384	3.06384
										3.53	G. inflata	1.855							1.575	M. barleeanum	3.323	3.083
										3.65	G. inflata	1.81							1.625	M. barleeanum	3.3496	3.1096
										3.77	G. inflata	2.299							1.665	M. barleeanum	3.32532	3.08532
										3.89	G. inflata	1.775							1.685	M. barleeanum	3.41	3.17
										4.03	G. inflata	2.057							1.745	M. barleeanum	3.4019	3.1619
										4.13	G. inflata	1.754							1.765	M. barleeanum	3.59	3.35
										4.295	G. inflata	1.832							1.805	M. barleeanum	3.45	3.21
										4.495	G. inflata	1.858							1.825	M. barleeanum	3.34973	3.10973
										4.795	G. inflata	2.004							1.845	M. barleeanum	3.57	3.33
										5.095	G. inflata	1.994							1.905	M. barleeanum	3.18867	2.94867
										5.395	G. inflata	2.236							1.945	M. barleeanum	3.33755	3.09755
										5.705	G. inflata	1.969							1.965	M. barleeanum	3.21648	2.97648
										6.13	G. inflata	2.111							2.025	M. barleeanum	3.12541	2.88541
										6.24	G. inflata	1.944							2.105	M. barleeanum	3.3	3.06
										6.38	G. inflata	2.029							2.165	M. barleeanum	3.3	3.06
										6.44	G. inflata	1.69							2.245	M. barleeanum	3.59	3.35
										6.54	G. inflata	2.065							2.425	M. barleeanum	3.72	3.48
										6.72	G. inflata	2.074							2.535	M. barleeanum	4.16	3.92
										6.88	G. inflata	1.836							2.645	M. barleeanum	4.38	4.14
										7.03	G. inflata	2.224							2.665	M. barleeanum	4.48	4.24
										7.23	G. inflata	1.957							2.725	M. barleeanum	4.84	4.6
										7.38	G. inflata	2.176							2.805	M. barleeanum	4.68	4.44
										7.53	G. inflata	2.263							2.885	M. barleeanum	4.8	4.56
										7.68	G. inflata	2.409							2.925	M. barleeanum	4.87	4.63
										7.78	G. inflata	2.147							2.935	M. barleeanum	4.83	4.59
										7.88	G. inflata	1.995							2.955	M. barleeanum	4.82	4.58
										8.03	G. inflata	2.216							2.965	M. barleeanum	4.89	4.65
										8.27	G. inflata	2.163							2.975	M. barleeanum	4.96	4.72
										8.51	G. inflata	2.193							2.995	M. barleeanum	4.83	4.59
										8.67	G. inflata	1.952							3.055	M. barleeanum	4.7	4.46
										8.83	G. inflata	2.029							3.115	M. barleeanum	4.87	4.63
										8.99	G. inflata	2.108							3.125	M. barleeanum	4.86	4.62
										9.15	G. inflata	2.257							3.135	M. barleeanum	4.82	4.58
										9.31	G. inflata	1.584							3.145	M. barleeanum	4.93	4.69
										9.47	G. inflata	2.135							3.155	M. barleeanum	4.9	4.66
										9.63	G. inflata	2.04							3.165	M. barleeanum	4.88	4.64
										9.87	G. inflata	1.866							3.285	M. barleeanum	5.05	4.81
																			3.525	M. barleeanum	4.88	4.64
																			3.605	M. barleeanum	4.87	4.63
																			3.685	M. barleeanum	5.02	4.78
																			3.695	M. barleeanum	4.8	4.56
																			3.765	M. barleeanum	5.12	4.88
																			3.845	M. barleeanum	4.73	4.49
																			3.925	M. barleeanum	4.74	4.5
																			3.995	M. barleeanum	4.83	4.59
																			4.085	M. barleeanum	4.89	4.65
																			4.095	M. barleeanum	4.99	4.75
																			4.105	M. barleeanum	4.92	4.68
