# Supplementary material for: Relatively warm deep-water formation persisted in the Last Glacial Maximum
Source: Nature. 2026 Jan 21;650(8100):116–22. doi: 10.1038/s41586-025-10012-2 (PMC12872452; doi:10.1038/s41586-025-10012-2)
Supplement: Supplementary file 9 — Extended Data Source Data Fig. 7 [file 41586_2025_10012_MOESM9_ESM.xlsx]

## Sheet: Sheet1
Source Data, Extended Data Fig. 7
Individual mononspecific trace metal data and derived DCO3= and associated per sample 1 sigma error
**For cores 1057, 1059, 1060, 1061, and 1063, depths (start, end, and midpoint) are metres composite depth (MCD)
Core	Core shorthand identifier	Core depth (km)	Timeslice	Start depth (cm)*	End depth (cm)*	Midpoint depth (m)*	Age (ka BP)	Species	n	δ18O (‰)	δ13C (‰)	Li/Ca	B/Ca	Mg/Ca**	Mn/Ca	Al/Ca	Fe/Ca	DCO3= (μmol/kg)	1 sigma error
KNR-178-1-48JPC	48JPC	2.009	MH	170	230	2	4.0672	C. wuellerstorfi	6	2.391	1.184	13.4122	215.399	1.09208	74.7004	12.7069	34.6014	33.6	8.16
1057-B-1-1	1057	2.584	MH	24	29	0.265	4.05013	C. wuellerstorfi	5	2.675	1.345	13.3639	202.18	1.41553	57.5369	11.4198	7.0401	22	7.61
KNR-178-1-15JPC	15JPC	2.626	MH	73	83	0.78	3.45357	C. wuellerstorfi	9	2.63	1.188	13.0477	201.864	1.31571	125.682	9.49285	54.3081	21.72	7.59
KNR-178-1-15JPC	15JPC	2.626	MH	98	108	1.03	4.59412	C. wuellerstorfi	13	2.595	1.182	15.087	232.258	1.38962	109.129	12.4837	41.1472	48.38	8.88
1059-B-1-1	1059	2.985	MH	0	20	0.1	1.59857	C. wuellerstorfi	7	2.832	0.851	15.9525	227.731	1.092	72.6524	12.3503	3.53349	44.41	8.68
1060-C-1-1	1060	3.481	MH	0	15	0.075	1.98	C. wuellerstorfi	13	2.764	0.485	13.6843	200.483	1.24165	17.4059	16.231	7.19908	20.51	7.54
1060-C-1-1	1060	3.481	MH	15	28	0.215	3.56625	C. wuellerstorfi	14	2.721	1.062	14.2819	214.155	1.28208	32.3976	5.68705	3.8014	32.5	8.1
KNR-178-1-6GGC	6GGC	3.485	MH	25	30	0.275	4.83395	C. wuellerstorfi	11	2.733	1.203	13.6268	223.348	1.18132	111.813	11.3611	21.5466	40.57	8.49
KNR-178-1-2GGC	2GGC	3.927	MH	75	85	0.8	4.66113	C. wuellerstorfi	9	2.738	1.131	13.5117	206.709	1.33797	134.971	25.2647	12.8973	25.97	7.79
1061-E-1-1	1061	4.047	MH	13	28	0.205	4.6125	C. wuellerstorfi	10	2.665	0.371	12.8092	184.713	1.12633	27.8125	15.5024	8.47438	6.68	6.92
1061-D-1-1	1061	4.047	MH	8	28	0.18	4.05	C. wuellerstorfi	9	2.741	0.264	12.4468	184.341	1.0757	19.5171	36.8747	10.8384	6.35	6.91
1063-C-1-1	1063	4.584	MH	40	55	0.475	2.80961	C. wuellerstorfi	11	2.35	0.209	12.2399	167.789	1.02519	175.408	10.9299	13.8349	-8.17	6.31
1063-C-1-1	1063	4.584	MH	55	70	0.625	3.4528	C. wuellerstorfi	12	2.617	0.495	12.1568	174.705	1.03412	269.569	18.5117	4.56222	-2.1	6.55
KNR-178-1-49JPC	49JPC	1.515	LGM	1475	1495	14.85	20.5255	C. wuellerstorfi	4			17.7674	194.705	2.71395	39.9078	12.326	132.798	15.44	7.31
1055-E-1-3	1055	1.798	LGM	4.1	4.15	4.125	20.6167	C. wuellerstorfi	7	4.269	1.054	18.5179	230.792	1.659	55.4186	61.791	109.276	47.1	8.82
KNR-140-2-66GGC	66GGC	2.155	LGM	133	143	1.38	20.2187	C. wuellerstorfi	9	4.139	0.623	15.8318	220.797	1.27187	61.218	15.8605	60.9052	38.33	8.38
KNR-140-2-66GGC	66GGC	2.155	LGM	139	148	1.435	21.0238	C. wuellerstorfi	6	4.294	0.873	15.1272	241.13	1.7637	62.8223	13.5395	54.4796	56.17	9.28
KNR-178-1-15JPC	15JPC	2.626	LGM	680	690	6.85	20.2788	C. wuellerstorfi	3			12.8406	190.663	1.56638	94.8026	51.575	64.1923	11.9	7.15
KNR-178-1-10JPC	10JPC	3.015	LGM	685	695	6.9	21.5222	C. wuellerstorfi	4			12.9577	187.758	1.22262	103.534	69.7448	50.3197	9.35	7.04
KNR-197-10-17GGC	17GGC	5.017	LGM	178	180	1.79	20.0164	C. wuellerstorfi	7	4.397	0.149	14.9196	138.189	1.96009	89.2218	850.594	26.8166	-34.13	5.43
KNR-197-10-17GGC	17GGC	5.017	LGM	182	184	1.83	20.6692	C. wuellerstorfi	15	4.434	0.045	12.8732	131.916	0.704115	59.3443	26.0811	17.7662	-39.64	5.29
